# Supplementary material for: Exaggerated CpH methylation in the autism-affected brain
Source: Mol Autism. 2017 Feb 17;8:6. doi: 10.1186/s13229-017-0119-y (PMC5351204; doi:10.1186/s13229-017-0119-y)
Supplement: Additional file 1: Table S1. — Functional genomic region information. TableS2. Sample information. Table S3. Differentially methylated CpG sites (p < 0.05). Table S4. Differentially methylated CpH sites (p < 0.05). Table S5. Differentially methylated CpG regions. Table S6. Differentially methylated CpH regions. (XLSX 10,803 kb) [file 13229_2017_119_MOESM1_ESM.xlsx]

## Sheet: S1 - Functional Genomic Lists
Table 1: Functional genomic region information
Genomic Region	Source	Description	Details
mRNA	UCSC Genome Browser	mRNA
promoters	methylKit annotation	gene promoters
exons	methylKit annotation	exonic regions
introns	methylKit annotation	intronic regions
CGI	methylKit annotation	CpG Islands	regions of the genome where CpGs are present at an incrased frequency relative to the genome as a whole. Typically found near TSSs.
shores	methylKit annotation	CpG Island Shores
TSS	methylKit annotation	Transcription Start Sites
tfbs	UCSC Genome Browser	conserved transcription factor binding sites (human/mouse/rat)	Transcription factor binding sites that have been identified to be conserved across human, mice, and rat.
dnase	UCSC Genome Browser	Dnase hypersensitive from ENCODE, GM12878	regions of enriched signal from DNaseI hypersensitivty experiments; identifies functional regulatory elements (promoters, enhancers, insulators, silencers, locus control regions, etc.)
enhancers	UCSC Genome Browser	enhancers from the human genome (VISTA)
CTCF	UCSC Genome Browser	transcriptional repressor
segdups	UCSC Genome Browser	putative gnomic duplications	long-range segments of the genome that share sequence identity with other regions of the human genome (>1kb and >=90 %identity)
repeats	UCSC Genome Browser	interpsersed repeats and regions of low DNA complexity
beacons	UCL	human-specific CpGs	200bp region flanking CpG's identified as beacons (human-specific, non-polymorphic CpGs)
H327me3.brain	Epigenome Roadmap Project	H327me3 (Cingulate Gyrus)	deactivating histone mark
H3K9me3.brain	Epigenome Roadmap Project	H3K9me3 (Cingulate Gyrus)	deactivating histone mark
H3K36me3.brain	Epigenome Roadmap Project	H3K36me3 (Cingulate Gyrus)	activating histone mark
H3K4me1.brain	Epigenome Roadmap Project	H3K4me1 (Cingulate Gyrus)	activating histone mark
H3K9ac.brain	Epigenome Roadmap Project	H3K9ac (Cingulate Gyrus)	activating histone mark
H3K4me3.brain	Epigenome Roadmap Project	H3K4me3 (Cingulate Gyrus)	activating histone mark
H3K4m3	UCSC Genome Browser	H3K4m3 (ENCODE, GM12878)	activating histone mark
H3K9Ac	UCSC Genome Browser	H3K9Ac (ENCODE, GM12878)	activating histone mark
H3K9m3	UCSC Genome Browser	H3K9m3 (ENCODE, GM12878)	deactivating histone mark
H3K27Ac	UCSC Genome Browser	H3K27Ac (ENCODE, GM12878)	activating histone mark
H3K27m3	UCSC Genome Browser	H3K27m3 (ENCODE, GM12878)	deactivating histone mark
H3K36m3	UCSC Genome Browser	H3K36m3 (ENCODE, GM12878)	activating histone mark
H3K79m2	UCSC Genome Browser	H3K79m2 (ENCODE, GM12878)	activating histone mark
H4K20m1	UCSC Genome Browser	H4K20m1 (ENCODE, GM12878)	activating histone mark

## Sheet: S2 - Sample Information
Table 2: Sample information
Brain Number	NDAR subjectkey	Old Brain Bank ID	Sample Code	Site	Diagnosis	Sex	Age	# raw sequencing reads	# mappable reads	% reads mapped	% mCpG	% mCpH	CpGs covered	CpHs covered	SV1	SV2	SV3	SV4	SV5	SV6	SV7	SV8	SV9	SV10
2	NDARMV869MGN	B-5000	AN00493	Harvard	Autism	Male	27	71723686	47148498	65.7363	26.1	1.14121	166875996	500020974	0.134545	0.0906995	0.140822	0.0763168	-0.146032	0.037531	-0.0613663	0.0724247	-0.0108924	-0.0653632
3	NDARTF579LDP	B-5144	AN00764	Harvard	Autism	Male	20	40004769	24177593	60.4368	23.5	1.83097	98230651	241966400	0.0106005	0.056422	-0.103222	-0.0520694	-0.0137631	0.146997	-0.0195883	-0.0428448	0.00912635	-0.042151
4	NDARFD247UWZ	B-5173	AN08792	Harvard	Autism	Male	30	32187893	18931195	58.8146	26	1.59684	62207619	187352642	0.215399	0.144527	-0.213529	0.131264	-0.0987769	0.182888	-0.0577847	0.0579942	-0.0719038	0.025202
7	NDARWW494VK8	B-5562	AN14613	Harvard	Autism	Male	39	48212155	27224102	56.4673	26.2	2.64125	103785286	280116198	-0.0870016	0.126367	-0.0496047	-0.0933312	0.0584487	0.128134	-0.0137131	-0.0556059	0.0607916	-0.0613611
8	NDARGK321NUZ	B-5569	AN08873	Harvard	Autism	Male	5	39241264	23485226	59.8483	25.2	1.63931	109757979	249119057	-0.0733802	0.0957266	0.0173148	-0.059483	0.0546142	0.0918873	-0.0125488	-0.0667718	0.00443827	-0.0941715
9	NDAR_INVBT685GXC	B-5666	AN19511	Harvard	Autism	Male	8	47992281	26302021	54.8047	26.1	2.34231	123520661	255442362	-0.0612078	0.12852	-0.0458099	-0.0821614	0.0695986	0.144195	-0.00962613	-0.0554503	0.0502859	-0.0688874
11	NDARMR018TGB	B-6184	AN01570	Harvard	Autism	Female	18	80213253	53408689	66.5834	24.9	1.4752	165413822	560636374	0.167865	-0.0593986	0.148671	-0.155434	0.072764	-0.152359	0.0303446	-0.0495338	0.19111	-0.0295093
14	NDAR_INVJC296RV4	B-6399	AN03345	Harvard	Autism	Male	2	49451044	27443786	55.4969	26.7	1.80696	133772184	272129552	-0.104533	0.117567	0.0663996	-0.00307534	0.0949844	0.174055	-0.0278144	-0.00720019	0.0236151	-0.0896376
15	NDARBT852HYP	B-6469	AN17777	Harvard	Autism	Female	49	44366111	29132518	65.6639	20.4	1.09724	123669792	311127857	0.158986	-0.0291438	-0.0338814	-0.0491892	0.0963669	-0.0725781	0.0398615	-0.0591231	0.0179336	0.0172918
16	NDARMG092VH2	B-6640	AN12457	Harvard	Autism	Female	29	32088901	21380925	66.6303	23.7	0.949991	82223376	231923008	0.159948	0.10386	-0.142839	0.150165	0.150471	-0.114564	-0.00973664	0.0543618	-0.0835447	0.0947645
17	NDARTU688VCJ	B-6677	AN11989	Harvard	Autism	Male	30	49502303	31310743	63.2511	18.9	1.64728	163350693	308191214	-0.132589	-0.00317963	-0.0707894	-0.103577	0.0337226	0.0849445	0.0280344	-0.150488	-0.0382017	-0.0565398
22	NDARUV486KMT	B-6994	AN08166	Harvard	Autism	Male	28	9347566	5706960	61.0529	21.5	1.43536	25156545	59442495	0.0268338	0.109541	-0.118814	-0.0936094	-0.0118846	0.052163	-0.0111218	-0.151866	-0.00690148	-0.156282
23	NDARZA111AZ6	B-7002	AN13872	Harvard	Autism	Female	5	24748240	15668579	63.3119	25.3	1.37937	67150399	162583038	-0.0958847	0.129545	0.301506	0.141358	0.0139306	0.146614	-0.101377	0.0388896	-0.0944066	-0.110313
25	NDARJN899EVQ	B-7078	AN17678	Harvard	Autism	Male	11	87782500	54324841	61.8857	21.6	1.71124	208060222	590423131	-0.0372856	0.001168	-0.0542543	0.0491999	-0.0232244	0.139152	-0.0152729	0.19861	0.219185	0.097096
26	NDAR_INVPR148AFD	B-7079	AN04682	Harvard	Autism	Male	15	147918483	88382771	59.751	25.1	1.86948	396779041	924195819	-0.114709	0.104661	-0.0188139	-0.0756359	0.0645413	0.0845714	-0.00962728	-0.0523898	0.0288166	-0.0615
27	NDAR_INVRA651XX3	B-7085	AN03632	Harvard	Autism	Female	49	30201622	20210454	66.9184	19.6	1.37482	82833060	212987662	0.0451273	-0.0333776	-0.0804038	-0.0342373	0.160164	-0.109249	0.0657262	-0.0891688	-0.0105519	0.0316245
28	NDARDD716ATA	B-7090	AN09714	Harvard	Autism	Male	60	68801895	44661015	64.9125	21.8	1.10739	180573930	469773609	-0.00240052	0.0187108	0.18179	0.0600468	-0.0545424	0.069995	-0.0237404	0.0275346	0.00114114	-0.0466684
30	NA	B-4756	AN10606	Harvard	control	Male	56	129750864	84375672	65.029	20.5	1.5663	388442429	913635701	-0.0366468	0.00446636	-0.109102	-0.0857162	-0.0434067	-0.0115897	0.0122533	-0.0774759	-0.00118599	-0.00440958
31	NDAR_INVDF755TWM	B-4786	AN16665	Harvard	control	Male	36	35308390	22958409	65.0225	21.4	1.31753	96649708	238443934	0.0351995	-0.0394258	0.0632201	0.000435462	0.195229	-0.0620844	0.0374249	-0.0244443	0.049549	0.036262
32	NDAR_INVDE495TK7	B-4981	AN01357	Harvard	control	Male	42	26542344	17424943	65.6496	23.5	1.83792	66888663	182645221	-0.042538	0.0794158	0.0588509	-0.622413	-0.0364132	0.0104401	0.183671	0.496917	-0.456438	0.276946
33	NDAR_INVFR690TMY	B-5386	AN02583	Harvard	control	Male	68	30669449	19778574	64.4895	26.4	1.94709	70241266	204508249	0.00753368	0.125096	-0.0502292	-0.265122	-0.0449257	0.00468907	-0.0837766	-0.0835145	0.185333	-0.132342
34	NDAR_INVPW260YL4	B-5813	AN01410	Harvard	control	Male	41	97919507	62566880	63.8962	28.3	3.01719	201733699	676296575	0.0109245	0.203007	-0.15918	-0.00522811	-0.0109002	-0.0229939	-0.0169823	0.00197974	0.0132118	-0.0025493
35	NDAR_INVKH450RNJ	B-6004	AN15240	Harvard	control	Female	36	69757024	45777320	65.624	20.2	1.33065	180412479	451913661	0.139645	-0.0527269	0.0736235	-0.21605	0.166789	-0.135766	0.0877233	-0.170783	0.168713	-0.0596742
36	NDAR_INVNA256MWE	B-6076	AN08677	Harvard	control	Male	38	32817784	21986338	66.9952	17.1	0.980315	107219113	224603758	0.121617	-0.0538148	0.0505532	-0.156309	-0.0986596	0.0841412	0.0103233	-0.106569	0.0127553	-0.0949943
37	NDAR_INVPZ960AXY	B-6078	AN07176	Harvard	control	Male	21	45505187	29067076	63.8764	24.9	1.28822	111465430	312881783	0.154037	0.0553167	0.0765827	-0.170711	-0.112778	0.0559226	-0.0758038	-0.028491	0.0748165	-0.130353
38	NDAR_INVLN534BMJ	B-6207	AN17425	Harvard	control	Male	16	41274963	27041633	65.5158	20.4	1.04786	115374883	289589146	0.126735	0.0260355	-0.0638044	-0.116157	-0.0958959	0.0264647	-0.0189407	-0.0929315	-0.0162957	-0.0630878
40	NDAR_INVPT390UA5	B-6316	AN15566	Harvard	control	Female	32	25055551	16257619	64.8863	16.5	1.15164	70673118	169044422	0.134633	-0.153718	0.0649618	-0.122632	0.0755604	0.0212776	0.0655064	-0.0434035	0.122756	-0.0170047
41	NDAR_INVRA203ZHR	B-6860	AN13295	Harvard	control	Male	56	124411727	75403748	60.6082	24.3	1.97005	354228235	813054071	-0.140119	0.303628	-0.271384	0.106432	0.137221	0.00255635	-0.00822121	-0.0502317	-0.121165	0.0378281
43	NA	1182	UMB1182	Maryland	Autism	Female	9	78705627	53543022	68.0295	29.1	2.18878	126646884	522148093	0.13925	-0.0230976	0.141143	0.0167827	0.127064	-0.0596188	0.00733944	0.00306646	0.0536866	0.00759395
44	NDAR_INVCK495ZNJ	1349	UMB1349	Maryland	Autism	Male	5	19886705	12449500	62.6021	27.6	1.9859	33994344	94198750	-0.0278496	0.149669	0.0381978	0.123756	-0.14172	-0.182214	0.0898852	0.102824	0.0870186	0.0168634
45	NDARJP146AWU	1638	UMB1638	Maryland	Autism	Female	20	24111607	15331835	63.5869	19.4	1.02688	59439577	140253331	0.210771	0.110163	-0.124349	0.172631	0.160869	-0.0935846	0.0176613	0.129908	-0.035074	0.188761
46	NDAR_INVGL769RHM	4231	UMB4231	Maryland	Autism	Male	8	142619192	87639326	61.4499	31.1	2.95971	316067999	975959720	-0.203392	0.24046	0.122986	0.0204197	0.0751622	0.0125459	-0.0668496	0.0436029	0.0399783	-0.0534043
47	NDAR_INVLB435ZKK	4721	UMB4721	Maryland	Autism	Male	8	58265883	38494561	66.0671	21.8	0.941157	131218501	399226318	0.212663	-0.00292119	-0.0221403	0.0959151	-0.136978	0.0752528	-0.0176761	0.0863033	-0.010116	0.00789505
48	NDAR_INVMR500EB7	4849	UMB4849	Maryland	Autism	Male	7	67208494	44455829	66.1461	26.5	1.09533	123583277	454786804	0.280269	0.0329583	-0.0630565	0.103208	-0.164396	0.0561616	-0.0163739	0.0638755	-0.0372017	0.00410211
49	NA	4899	UMB4899	Maryland	Autism	Male	14	52466327	33622956	64.0848	19	1.05158	135635508	344520584	0.186906	-0.0017746	0.0897311	0.0462215	-0.203411	0.134429	-0.0493561	0.0131403	-0.0562463	-0.201023
50	NDAR_INVRL730FY7	4999	UMB4999	Maryland	Autism	Male	20	19674150	12160939	61.8118	26.6	3.01918	32046273	91359076	-0.188066	0.110252	0.100204	0.0431763	-0.119347	-0.282176	0.193162	0.000802903	0.168468	-0.00342274
51	NDAR_INVKY787MDY	4671	UMB4671	Maryland	Autism	Female	4	33798511	20774035	61.4643	20.2	0.750771	89663833	219204791	0.145365	-0.0452871	0.398125	0.110956	0.339001	-0.00727935	-0.28816	0.0682668	-0.148835	0.176306
55	NDAR_INVLD471GFP	1185	UMB1185	Maryland	control	Male	4	116381845	70406105	60.4958	18.1	2.06197	363535900	721361075	-0.144228	0.0310932	0.107024	0.0430174	0.0244583	0.0626097	0.0200379	-0.0244266	-0.0269859	-0.0286756
56	NDAR_INVDR190ZZR	1377	UMB1377	Maryland	control	Female	5	67176990	43683527	65.0275	19.6	0.811742	194438995	455815907	0.192408	-0.0699934	0.141602	0.0417117	0.106043	-0.0662506	0.0191141	-0.0168478	-0.0135993	0.00973502
57	NDAR_INVDP933PNE	1500	UMB1500	Maryland	control	Male	6	71287362	46210062	64.8222	21	0.91374	184920441	479430651	0.227323	0.00717659	-0.0828114	0.12002	-0.119999	0.073329	-0.00591589	0.0251518	-0.0975304	0.01237
60	NDAR_INVMY925CEJ	4670	UMB4670	Maryland	control	Male	4	34194749	24611965	71.9759	12.2	1.54988	128273414	213443584	-0.193732	-0.215258	-0.0794339	0.06347	0.0132316	0.0645922	0.0158343	-0.0519801	-0.132272	0.0155813
63	NDAR_INVUL419ABB	1409	UMB1409	Maryland	control	Male	18	43417064	30942827	71.2688	16	1.14411	143551472	305247093	-0.202739	-0.130111	0.0377044	0.0770584	-0.0523176	0.0117999	-0.121591	-0.0718763	-0.205671	-0.0183807
64	NDAR_INVDE052LY8	1429	UMB1429	Maryland	control	Male	18	23204180	15345921	66.1343	32.7	3.53245	25158584	106880851	-0.117774	0.114331	0.274283	0.184702	-0.265841	-0.209594	0.0806747	-0.00414829	-0.069582	0.133018
66	NDAR_INVVB171MAK	1322	UMB1322	Maryland	control	Male	16	124891069	85578722	68.5227	17.3	1.39819	396766155	923352094	-0.102428	-0.0699442	0.0792121	0.0370254	-0.0383725	0.0488966	-0.00213815	0.00812696	-0.00798398	-0.00471226
67	NDAR_INVLL435BYX	1541	UMB1541	Maryland	control	Female	20	33837737	23449359	69.2994	13.5	1.17411	104947903	248616359	-0.0839385	-0.235843	-0.153716	0.0671492	0.0984658	-0.351412	-0.0938087	0.502298	-0.0473547	-0.657019
68	NDAR_INVAV357ZF7	1543	UMB1543	Maryland	control	Male	17	29526064	19607580	66.4077	17.4	1.37819	81188675	211555760	-0.118551	-0.0975054	-0.150462	-0.169367	-0.151698	-0.252717	-0.799064	-0.0194293	0.127754	0.272946
70	NDAR_INVXM533UMV	1584	UMB1584	Maryland	control	Female	18	19902236	12884834	64.7406	19.7	2.44251	59615578	141313296	-0.0593622	-0.0137204	-0.0228925	0.00583559	0.186253	-0.143752	0.084714	-0.081092	0.00351647	0.0532931
71	NDAR_INVTJ101JGP	1712	UMB1712	Maryland	control	Male	20	89388377	61237549	68.5073	12.4	1.7114	328163006	659818149	0.0437845	-0.207668	-0.0322996	-0.0350447	-0.121156	0.0310426	0.0495488	-0.0584813	-0.0251032	0.00462758
72	NDAR_INVLE415TD1	1790	UMB1790	Maryland	control	Male	13	19571257	12286581	62.7787	26	2.58825	38315589	93518630	0.0307231	0.162668	-0.0735517	0.0952086	-0.151074	-0.162359	0.059436	0.0398208	0.0147283	0.0659929
73	NDAR_INVHP084NNJ	1796	UMB1796	Maryland	control	Male	16	63384987	37568014	59.2696	17	1.82889	146409187	399941108	-0.133814	-0.18189	0.000689791	0.0699413	0.000861578	0.323501	0.0877054	0.381374	0.526605	0.239508
74	NDAR_INVVY568XVJ	1823	UMB1823	Maryland	control	Male	15	68546583	46528584	67.8788	12.9	1.13302	238270457	499481102	-0.0271345	-0.084612	-0.171565	0.0908425	-0.0331912	0.0205931	0.0502346	-0.0120878	-0.0815117	0.0454886
75	NDAR_INVWZ479EVL	1841	UMB1841	Maryland	control	Male	19	73628591	47999212	65.191	11.9	1.43248	246593010	512444060	-0.0221021	-0.161748	-0.0360232	-0.0416214	-0.0646008	0.045031	0.0569534	-0.0564671	-0.0126351	-0.0343711
76	NDAR_INVME158ZUG	1843	UMB1843	Maryland	control	Female	15	8830530	5802127	65.7053	18.7	1.48514	25821477	63359458	0.00788883	0.00501265	-0.0074836	0.0414712	0.278313	-0.1389	0.0786116	-0.135219	-0.060054	0.0957165
78	NDAR_INVRP072ZWJ	1908	UMB1908	Maryland	control	Male	13	58156720	38987613	67.0389	15.8	1.63444	176655642	432992017	-0.086059	-0.0652688	-0.180212	0.132159	-0.00807499	0.00173421	0.0408969	0.00631961	-0.103081	0.0626408
79	NDAR_INVKB133YY8	1944	UMB1944	Maryland	control	Female	16	79137152	57979568	73.2647	10.1	1.06595	310510517	547574419	-0.0328592	-0.290762	0.0217266	0.0140857	0.0195917	0.0384254	0.0650422	-0.0688471	-0.0604943	0.006758
80	NDAR_INVVB800RUJ	4590	UMB4590	Maryland	control	Male	20	19207798	13010035	67.7331	24.6	2.82699	34427317	96993299	-0.023214	-0.0361883	0.132127	0.0193756	-0.282211	-0.201559	0.149219	-0.0452406	0.0899378	0.0867324
81	NDAR_INVRM024HD0	4591	UMB4591	Maryland	control	Female	16	107410961	76937924	71.6295	13.4	1.09437	424567205	716740431	-0.0211588	-0.178426	-0.161303	0.111618	0.0788869	0.0249899	0.0685622	-0.0600458	-0.119476	0.0770077
82	NDAR_INVVB906VLK	4669	UMB4669	Maryland	control	Male	16	105864823	73720102	69.6361	14.9	1.1134	373573535	694150372	-0.0817031	-0.161972	0.0434424	0.0322642	-0.0511229	0.0904103	0.0136894	-0.0715379	-0.109166	-0.0276606
84	NDAR_INVDE255TPM	4727	UMB4727	Maryland	control	Male	20	101911339	72743422	71.3791	14.1	1.10598	372817993	673490573	-0.0692236	-0.192753	0.0059028	0.0157798	-0.0681338	0.0874048	0.0211678	-0.101072	-0.107291	-0.00765061
85	NDAR_INVDD785PKN	4728	UMB4728	Maryland	control	Male	17	153986758	92694313	60.1963	30.4	3.252	290787386	1005172100	-0.194045	0.200561	0.0834618	0.0468714	0.155286	0.0444746	-0.00929798	0.0667981	0.0648668	-0.0736251
86	NDARAK051PMZ	AN01093	AN01093	Harvard	Autism	Male	56	130608082	92689488	70.9677	17.4	1.12928	422041023	872125518	-0.133047	-0.136059	0.1213	0.0715115	-0.0912833	0.0906633	-0.0417555	-0.111903	-0.164619	0.0432576
88	NDARDT478ZXG	AN06420	AN06420	Harvard	Autism	Male	39	17748375	11786316	66.4079	22.5	3.05113	37175850	87931673	-0.103854	-0.00253108	-0.0822953	-0.0534036	-0.181747	-0.256502	0.173577	-0.136564	0.063136	0.118914
89	NDARYN062LKN	AN16115	AN16115	Harvard	Autism	Female	11	115170038	73792855	64.073	15.9	1.36037	320687337	795589243	-0.0284114	-0.158508	-0.1539	0.0321744	0.129986	0.0625983	0.0850933	0.0951602	0.170094	0.13462

## Sheet: S3 - Diff CpG Methylation
Table 3: Differentially methylated CpG sites (p<0.05)
chr	start	end	MeanMethylation	p-value	MethylationDifference
chr4	187079352	187079352	56.8185	7.35222e-07	-19.6429
chr2	162279930	162279930	16.1001	1.37185e-06	-7.45627
chr3	140823463	140823463	26.6043	1.48288e-06	-22.7042
chr7	31557285	31557285	67.8584	4.02103e-06	-15.0829
chr17	61781716	61781716	97.0891	5.1207e-06	6.29798
chr22	50326315	50326315	95.1007	6.10897e-06	10.9484
chr11	70851605	70851605	46.364	7.2278e-06	-10.9194
chr14	100197629	100197629	60.5364	8.50138e-06	-17.9363
chr19	1395122	1395122	70.2272	8.50821e-06	18.205
chr22	36159533	36159533	98.0974	1.0431e-05	3.5968
chr5	150036538	150036538	10.8383	1.12255e-05	4.69063
chr17	6757738	6757738	24.6349	1.29603e-05	-11.2509
chr6	158093863	158093863	87.7388	1.48092e-05	-14.1189
chr16	2391720	2391720	45.5639	1.59472e-05	19.6519
chr19	37795012	37795012	28.9306	1.63766e-05	-12.8389
chr22	37465178	37465178	8.66687	1.81671e-05	3.95724
chr17	80053800	80053800	70.0533	1.96952e-05	-18.1149
chr18	14999811	14999811	12.3818	2.08878e-05	-14.0723
chr21	43146128	43146128	30.0087	2.106e-05	10.4641
chr12	126345981	126345981	72.1419	2.15282e-05	-14.1374
chr7	49813270	49813270	2.11843	2.19181e-05	-2.94745
chr1	19234164	19234164	17.691	2.28787e-05	20.4371
chr17	2652531	2652531	3.21401	2.34498e-05	4.45691
chr12	57536017	57536017	52.6231	2.37126e-05	-11.5364
chr21	34481956	34481956	8.33842	2.79801e-05	8.42426
chr16	54965378	54965378	3.14883	2.81405e-05	-7.79433
chr1	18475522	18475522	38.2162	2.96319e-05	35.4775
chr9	138679719	138679719	58.0075	3.48356e-05	-18.4146
chr10	132292219	132292219	38.8136	4.38883e-05	28.7331
chr11	82904950	82904950	2.95257	4.41617e-05	3.27572
chr10	102586407	102586407	7.69363	4.77501e-05	6.46436
chr14	23517443	23517443	62.248	4.81378e-05	-15.4354
chr16	112658	112658	85.8986	5.15311e-05	-11.1841
chr22	42131363	42131363	92.6877	5.33939e-05	-7.7148
chr12	88973006	88973006	8.06039	5.49895e-05	8.86308
chr8	94929455	94929455	10.963	5.92253e-05	-5.46868
chr16	52429022	52429022	93.8734	6.22698e-05	5.76284
chr14	105174901	105174901	20.9283	6.22873e-05	14.8913
chr18	73168247	73168247	2.63514	6.24716e-05	5.12154
chr20	44977828	44977828	11.6096	6.5148e-05	-12.0813
chr20	58325284	58325284	76.3293	6.61812e-05	-15.4759
chr14	101134097	101134097	52.2024	6.63502e-05	-12.1451
chrX	68048973	68048973	18.1006	6.79141e-05	-15.3101
chr5	1207306	1207306	88.7875	6.81977e-05	-7.11378
chr6	21664601	21664601	4.02935	6.85885e-05	2.53262
chr13	29107069	29107069	3.25532	6.87396e-05	3.04504
chr16	57328453	57328453	96.6381	7.04624e-05	5.9235
chr9	71437957	71437957	21.8523	7.35076e-05	-9.35387
chr7	461592	461592	48.5793	7.39607e-05	-22.3763
chr12	34488703	34488703	76.5515	7.50714e-05	-12.1462
chr16	1587869	1587869	68.3587	7.58574e-05	15.5972
chr9	100617179	100617179	3.77013	7.68591e-05	5.63479
chr5	68788698	68788698	10.7823	7.7522e-05	4.2043
chr18	77183288	77183288	96.3825	7.95558e-05	-6.70152
chr16	67428543	67428543	29.8367	8.1726e-05	12.1923
chr7	101513698	101513698	58.0707	8.17326e-05	-34.3925
chr8	144700013	144700013	11.3622	8.48307e-05	-4.42788
chr9	138679715	138679715	71.3716	8.87397e-05	-22.3473
chr17	78836483	78836483	97.9877	9.13769e-05	3.57388
chr6	164011795	164011795	82.9619	9.37336e-05	-8.72408
chr20	23028755	23028755	15.5996	9.46461e-05	-8.70374
chr3	43328629	43328629	7.46023	9.5068e-05	5.62457
chr2	133025194	133025194	64.9032	9.58677e-05	11.4272
chr14	89883378	89883378	4.64104	9.96196e-05	6.94277
chr14	35183855	35183855	12.5274	0.000100192	-6.06128
chr19	55598680	55598680	7.33787	0.000100873	5.11124
chr8	216391	216391	28.7001	0.000100874	-12.9125
chr14	61746908	61746908	31.6406	0.000102607	17.5143
chr12	91348205	91348205	98.302	0.000103233	3.08441
chr14	23526636	23526636	8.05988	0.000105039	-5.80864
chr19	17478831	17478831	95.1055	0.000108003	5.6206
chr20	58509224	58509224	13.9212	0.000108899	-4.44979
chr6	26172171	26172171	8.69564	0.000114469	5.18061
chr11	115588017	115588017	40.3495	0.000115408	-12.6806
chr16	48644659	48644659	26.3656	0.000119055	-15.3859
chr19	51339598	51339598	2.34445	0.000122654	2.12177
chr12	105917186	105917186	20.2975	0.000124243	17.2912
chr16	88301006	88301006	29.899	0.000124557	6.59585
chr20	278850	278850	10.6004	0.000124613	3.22676
chr8	81490339	81490339	12.089	0.000124695	2.90712
chr8	91013930	91013930	2.03236	0.000127608	1.80675
chr7	128502832	128502832	9.24512	0.000127842	-7.68735
chr20	6748078	6748078	8.35993	0.00012856	7.327
chr10	132292225	132292225	47.4472	0.000140249	26.1768
chr16	49315841	49315841	8.37319	0.00014218	-5.43838
chr3	123120774	123120774	93.4193	0.000143209	-7.08319
chr2	45163020	45163020	1.60781	0.000147326	3.29925
chr20	62151632	62151632	11.5523	0.000151477	4.47199
chr9	112081424	112081424	29.8353	0.00015171	15.6407
chr16	67919987	67919987	88.7867	0.000153906	-7.754
chr2	97174314	97174314	60.1029	0.000156166	-20.1896
chr2	198650985	198650985	5.14902	0.000156439	-3.51926
chr18	77207281	77207281	94.9591	0.00015795	4.57202
chr12	49393279	49393279	2.66344	0.000159325	3.20977
chr6	50818105	50818105	4.19398	0.000159819	3.18453
chr8	92729013	92729013	91.4626	0.000161939	-8.55202
chr7	156777476	156777476	70.2265	0.000163043	12.3811
chr1	18475485	18475485	30.1722	0.000164355	24.6664
chr13	112710397	112710397	3.11677	0.000165875	-2.78051
chr12	7071093	7071093	20.5222	0.000169465	15.7196
chr20	23016084	23016084	1.96326	0.000170762	-2.43035
chr20	1206216	1206216	4.5263	0.000172675	-4.1878
chr16	4995117	4995117	41.9264	0.000173756	23.7416
chr10	134912873	134912873	76.4393	0.000174288	-16.6904
chr19	2306767	2306767	61.9737	0.000174858	-14.6369
chr1	243406297	243406297	97.3551	0.00017659	5.28943
chr3	128212001	128212001	6.41677	0.000181524	-4.62772
chr14	103777856	103777856	43.4044	0.000182971	-15.7262
chr4	682782	682782	2.01389	0.000183188	-4.08877
chr11	61373193	61373193	72.2833	0.000183319	8.27396
chr4	37245650	37245650	2.23361	0.000189902	-2.32667
chr16	70490063	70490063	52.7813	0.000190602	-16.391
chr17	45501538	45501538	17.4106	0.000191416	-6.3198
chr5	132150222	132150222	9.78626	0.000193133	9.4086
chr2	242295769	242295769	11.0471	0.000194306	-4.85306
chr19	719438	719438	10.8976	0.000194747	5.32917
chr10	131763592	131763592	5.04137	0.000195975	4.03786
chr20	43966513	43966513	39.987	0.000196639	-11.6524
chr11	67797999	67797999	9.71397	0.000197262	4.91054
chr1	25393664	25393664	81.8384	0.000198029	9.7907
chr12	7342372	7342372	12.2247	0.000200434	5.54248
chr9	133347779	133347779	49.2164	0.000200803	18.5124
chr1	1510230	1510230	16.3852	0.000202336	-4.84714
chr7	146969715	146969715	94.0186	0.000204176	5.43816
chr10	102759129	102759129	8.00972	0.000209851	-10.019
chr1	6149237	6149237	86.8879	0.000212475	-9.61632
chr8	37495279	37495279	55.988	0.00021469	10.0514
chr17	77783839	77783839	2.12348	0.00021595	-3.58574
chr22	34316140	34316140	12.7309	0.000216282	4.35138
chr6	138744984	138744984	90.7587	0.00021703	8.72903
chr19	1737940	1737940	83.0083	0.000217763	-9.23822
chr9	133813938	133813938	2.26437	0.000218015	-2.39075
chr5	178772604	178772604	13.756	0.000222796	-6.40322
chr15	41221613	41221613	12.7633	0.000224236	-4.68131
chr11	60619936	60619936	71.6714	0.000224931	9.53947
chr19	8468806	8468806	73.7627	0.000225404	-13.8067
chr9	126030386	126030386	10.4298	0.000225604	-5.14073
chr15	78202987	78202987	11.5763	0.000227146	-6.28575
chr4	8099168	8099168	73.2607	0.000228707	-12.2217
chr1	32196651	32196651	52.4262	0.000232117	-17.6852
chr17	76124367	76124367	2.09136	0.000232949	-2.09238
chr11	72107249	72107249	17.7379	0.000233064	8.79905
chr8	134215137	134215137	30.1799	0.000237691	-19.9728
chr8	21882545	21882545	5.85402	0.00024418	5.01971
chr16	2748159	2748159	91.7075	0.000246828	6.51539
chr6	1601967	1601967	16.8092	0.000248237	-10.652
chr4	2938339	2938339	56.8842	0.000250382	-15.2413
chr16	66864502	66864502	10.6418	0.000252885	6.955
chr17	80258953	80258953	13.0808	0.000253256	7.80655
chr1	31256095	31256095	48.2403	0.000255962	-20.7581
chr10	71337763	71337763	7.75616	0.000256846	5.48296
chr16	49889689	49889689	10.9045	0.000257139	4.73103
chr7	129148584	129148584	97.9097	0.000257263	-4.04068
chr21	45662929	45662929	4.97083	0.000257701	-3.40412
chr5	75013514	75013514	10.8654	0.0002584	5.54358
chr2	37898855	37898855	1.2863	0.000259036	1.9197
chr4	15006589	15006589	12.8729	0.000259865	-11.0025
chr2	220313301	220313301	40.9205	0.00026104	-19.6129
chr14	37049339	37049339	18.4069	0.000262997	-6.10469
chr7	132261535	132261535	1.7325	0.00026565	-1.48485
chr19	29971677	29971677	89.2333	0.000266307	-7.90106
chr10	181276	181276	12.3335	0.000270167	6.32414
chr17	16118413	16118413	9.65514	0.000270304	-5.5832
chr7	2749495	2749495	17.8923	0.000279919	7.42171
chr9	37034482	37034482	2.23481	0.000280321	-2.06991
chr2	131674768	131674768	72.7892	0.000282772	-6.73178
chr11	33892092	33892092	10.738	0.00028292	2.73397
chr2	85766892	85766892	12.2987	0.000283336	4.11768
chr22	37571861	37571861	85.8046	0.000284162	6.61771
chr5	156459312	156459312	97.5871	0.000284472	-3.24073
chr5	6583166	6583166	2.04564	0.000285777	2.42002
chr16	33964047	33964047	18.8098	0.000288243	10.3403
chr22	50737747	50737747	13.3746	0.000296251	-4.36515
chr16	86527139	86527139	46.8428	0.000296828	15.5022
chr5	1099592	1099592	74.1486	0.000298391	-13.6189
chr11	33398480	33398480	7.26015	0.000298946	8.1337
chr1	26503949	26503949	23.0026	0.000303472	14.2139
chr5	25190809	25190809	95.5584	0.000304682	-4.69087
chr6	89188985	89188985	95.1239	0.000307013	4.13875
chr19	460462	460462	11.9669	0.000309486	-3.7183
chr20	61978054	61978054	50.9867	0.000309701	-9.16473
chr20	2801137	2801137	18.7222	0.000310231	-7.46249
chr7	73256360	73256360	26.4015	0.000310548	-11.7498
chr21	9882048	9882048	53.4869	0.000311721	15.5011
chr5	117182509	117182509	96.0777	0.000316261	-3.6992
chr1	100598598	100598598	10.1218	0.000316266	-4.45334
chr8	93243055	93243055	96.9672	0.000318651	3.69245
chr11	1775226	1775226	93.97	0.000324672	6.15051
chr18	14458991	14458991	52.8263	0.000327247	-16.1261
chr19	37795020	37795020	17.6566	0.000327468	-9.54917
chr10	118387022	118387022	2.78703	0.000328689	3.09698
chr6	53530600	53530600	49.129	0.000331532	11.3714
chr7	156735285	156735285	43.6059	0.000332572	24.514
chr10	127585513	127585513	2.61351	0.000334879	-3.38659
chr2	881649	881649	87.3036	0.000337938	-12.9434
chr16	67428361	67428361	24.9533	0.000341671	10.1002
chr1	33647675	33647675	1.38008	0.000344764	-2.82951
chr4	159092457	159092457	40.5335	0.000347154	12.1657
chr19	3359868	3359868	23.4982	0.000347787	-4.81623
chr1	112725065	112725065	89.4723	0.000351146	-4.76057
chr2	171785879	171785879	14.13	0.000353005	3.28309
chr16	30429604	30429604	11.8357	0.000354625	-4.46266
chr15	30151799	30151799	50.3531	0.000357184	-14.4051
chr1	29565076	29565076	19.3433	0.000358198	13.7055
chr1	212047913	212047913	92.0584	0.000361456	10.972
chr8	61065818	61065818	97.7602	0.000361598	2.87337
chr20	61324920	61324920	55.4961	0.000362371	-11.0912
chr2	101436388	101436388	8.87511	0.000362754	7.68422
chrX	11129566	11129566	24.8694	0.000364833	17.1869
chr5	180063834	180063834	74.592	0.000366186	-7.25892
chr14	94640531	94640531	12.9938	0.000366311	6.20396
chr1	26663369	26663369	7.53315	0.000367879	3.44032
chr1	212047939	212047939	92.1174	0.000368907	9.41539
chr14	38724685	38724685	3.04008	0.000371091	2.89875
chr21	46842405	46842405	94.87	0.000374089	5.15267
chr7	28996015	28996015	2.02588	0.000375291	-2.27994
chr6	5067106	5067106	93.0051	0.000375491	-7.65718
chr16	765300	765300	8.28244	0.000377023	3.69241
chr14	57276066	57276066	4.94774	0.000377243	-3.87608
chr5	167882523	167882523	94.9723	0.000377864	-5.59215
chrX	20135150	20135150	12.4944	0.000378656	8.01513
chr14	36973439	36973439	2.10805	0.000378986	-1.884
chr21	36877590	36877590	42.1868	0.000381439	7.13995
chr20	49411488	49411488	14.0055	0.000382076	4.56766
chr10	31607582	31607582	14.1174	0.000382186	4.94279
chr14	105398812	105398812	15.9652	0.000383458	-5.13561
chr7	1428900	1428900	52.934	0.000384053	20.4087
chr7	26561035	26561035	97.6661	0.000385568	3.09205
chr6	7225106	7225106	59.856	0.000386448	-13.3499
chr21	9827330	9827330	16.5792	0.000388763	8.40724
chr1	44889410	44889410	36.0409	0.000389852	17.6172
chr5	142248933	142248933	92.2597	0.000390718	4.46116
chr1	180204098	180204098	3.52178	0.000394375	-1.93367
chr8	144649626	144649626	28.7663	0.00039463	10.8387
chr11	45559985	45559985	29.1558	0.000395029	10.6872
chr8	55293914	55293914	54.9244	0.00039555	-14.9068
chr18	57670811	57670811	96.7748	0.000396054	3.6077
chr15	84322753	84322753	1.82107	0.000396509	-2.13786
chr2	232527211	232527211	1.52484	0.000397624	2.142
chr16	85113697	85113697	45.5203	0.000398704	17.2653
chr17	56245848	56245848	91.0404	0.000399476	5.14328
chr20	42876277	42876277	8.92863	0.000401101	5.64861
chr3	194407514	194407514	1.84837	0.000403182	-2.55416
chr17	77090145	77090145	41.1498	0.000403409	10.1421
chr5	145718368	145718368	10.5952	0.000405146	-3.73745
chr11	33890457	33890457	5.76799	0.000409398	-3.68674
chr1	39269823	39269823	4.09441	0.000414681	5.89216
chr10	131758362	131758362	9.06541	0.000418035	-6.63197
chr19	37795140	37795140	14.8033	0.00042221	-10.9447
chr16	27325313	27325313	10.8168	0.000423374	6.05581
chr2	160761161	160761161	12.4414	0.000423824	7.61755
chr16	1463791	1463791	13.4858	0.000424308	-7.26191
chr17	17500107	17500107	89.9223	0.00042448	-7.47717
chr16	1120326	1120326	22.6846	0.00042595	8.21385
chr11	637662	637662	15.9005	0.000428935	7.55755
chr15	28339873	28339873	12.5947	0.000432182	5.22553
chr18	15000158	15000158	49.8218	0.000433735	-17.4027
chr15	79603649	79603649	9.58132	0.000434142	-3.22258
chr16	88955322	88955322	73.6077	0.000436682	18.0229
chr6	158403239	158403239	1.35662	0.000441333	-1.65406
chr16	1587861	1587861	70.28	0.000441963	13.2678
chr8	143694471	143694471	26.616	0.000441985	-8.87539
chr22	30970596	30970596	3.65125	0.000443764	-4.29708
chr12	124779535	124779535	3.71573	0.000444406	3.7701
chr6	108479144	108479144	4.20322	0.000448004	-4.76771
chr14	105633692	105633692	18.8653	0.000448499	5.13991
chr18	56939723	56939723	4.10243	0.000448564	6.10598
chr10	121632026	121632026	2.31129	0.000450038	-3.38524
chr4	25621615	25621615	76.9864	0.000451529	-10.8221
chr12	6419960	6419960	1.97757	0.00045324	-2.08333
chr16	73062647	73062647	96.0507	0.000453997	4.12841
chr20	30175899	30175899	1.80272	0.000454533	-2.11171
chr10	22610688	22610688	2.35547	0.000457389	2.03625
chr21	9882066	9882066	46.3191	0.000464904	16.2827
chr1	975859	975859	12.1058	0.0004654	5.33441
chr19	18632575	18632575	10.0801	0.00046543	5.60103
chr3	44063638	44063638	11.1109	0.00046574	6.52814
chr20	19738928	19738928	9.8431	0.000467414	-9.39584
chr6	137809471	137809471	9.14772	0.000468301	4.65129
chr20	2083661	2083661	9.18836	0.000472774	8.14176
chr20	17207414	17207414	9.72094	0.000473724	5.71963
chr5	132150243	132150243	10.597	0.000474359	5.98368
chr2	16689733	16689733	1.35001	0.000477962	-1.95468
chr1	36787082	36787082	15.2376	0.00047961	10.3667
chr9	133884655	133884655	13.441	0.000484762	3.2659
chr18	15000144	15000144	31.3768	0.000486701	-13.6444
chr16	49525723	49525723	9.04822	0.000488095	6.30043
chr10	43762467	43762467	10.7669	0.000488339	6.12784
chr5	45695965	45695965	9.04592	0.000490379	5.88911
chr20	2781035	2781035	1.5958	0.000490894	1.43575
chr12	77524196	77524196	30.5537	0.000491712	6.99205
chr9	116136534	116136534	93.53	0.000493013	-6.78852
chr10	128077401	128077401	9.38953	0.000495714	2.91171
chr6	7432518	7432518	21.957	0.000495865	11.4008
chr1	156339143	156339143	5.97024	0.000497985	6.20595
chr3	196716744	196716744	88.6768	0.000500706	-12.6907
chr15	65369358	65369358	39.9443	0.000507707	17.5861
chr8	143694520	143694520	38.4251	0.000508981	-11.4057
chr7	95951427	95951427	15.2245	0.000509897	4.09754
chr17	58603445	58603445	12.1011	0.000511306	-2.85644
chr9	139739134	139739134	16.3556	0.000513801	5.72637
chr6	28945500	28945500	30.5946	0.000516833	8.80637
chr16	88802473	88802473	88.1899	0.000517247	8.03616
chrX	153775355	153775355	18.0249	0.000518154	9.9202
chr17	27916760	27916760	16.7346	0.000518798	-9.54801
chr6	97372199	97372199	14.0413	0.000524474	5.00513
chr1	1007673	1007673	60.2203	0.000527125	-11.2052
chr2	162284527	162284527	18.5146	0.000528355	-8.4065
chr4	169799161	169799161	17.2687	0.000530277	-9.95501
chr20	25677248	25677248	1.15628	0.000535167	2.3325
chr1	31256028	31256028	42.1949	0.000535444	-19.9185
chr10	98876246	98876246	52.3131	0.000537822	16.3311
chr7	2958078	2958078	91.9515	0.000538997	-3.62024
chr11	18230805	18230805	15.0731	0.000539247	-5.82153
chr11	63768602	63768602	27.4937	0.000539912	11.972
chr10	50819409	50819409	9.73468	0.000539981	-4.45982
chr10	88295294	88295294	16.6491	0.000540706	5.02838
chr5	374024	374024	14.5992	0.000543849	-4.66692
chr16	1111664	1111664	55.7471	0.000545204	-7.31182
chr19	1252864	1252864	2.04357	0.000546414	-2.14402
chr2	54785823	54785823	12.1258	0.000549437	5.94519
chr1	45793165	45793165	32.4889	0.000550976	10.955
chr12	51663951	51663951	12.8255	0.000553323	3.47758
chr2	171671791	171671791	12.2068	0.000554208	6.41256
chr1	22241615	22241615	32.2231	0.000556527	13.6386
chr8	1431138	1431138	56.1272	0.000563037	-13.4877
chr7	130126176	130126176	8.73684	0.000563134	-6.0299
chr19	37569492	37569492	13.7083	0.000564007	4.44005
chr2	110283136	110283136	96.7298	0.000564109	5.93564
chr9	132804391	132804391	13.203	0.000566841	3.83072
chr6	33953284	33953284	86.4542	0.000567106	-7.09088
chr11	27856901	27856901	96.5986	0.000569839	4.06895
chr20	42295753	42295753	2.86069	0.000575896	-3.71989
chr18	13511379	13511379	94.2023	0.000576555	-4.60523
chr6	1377753	1377753	13.9224	0.000578289	8.7859
chr12	126345994	126345994	59.0249	0.000580409	-12.7488
chr7	128829014	128829014	1.66128	0.000580562	-1.89925
chr20	45991335	45991335	79.2529	0.000580745	-16.2876
chr19	30302907	30302907	8.64166	0.000590587	3.60837
chr10	75671031	75671031	2.18859	0.000590919	-3.61984
chr8	142371944	142371944	67.1846	0.000591068	-12.1057
chr7	149419790	149419790	91.0749	0.000595789	-10.9929
chr18	43652354	43652354	1.53415	0.000596007	1.69893
chr19	40724361	40724361	6.24461	0.000596119	-6.57921
chr14	71277007	71277007	15.5207	0.000596494	7.95765
chr11	56264969	56264969	80.7626	0.000598953	25.1432
chr4	780318	780318	14.3202	0.000602473	5.89585
chr15	80987463	80987463	1.28732	0.000603745	-1.72201
chr17	37388560	37388560	7.89872	0.000605033	3.34198
chr15	100105369	100105369	4.29711	0.000607575	2.41374
chr19	54058146	54058146	25.9924	0.000609011	-15.6012
chr14	106938275	106938275	62.2692	0.000610365	-11.4264
chr1	53131861	53131861	97.0034	0.000613719	4.58456
chrX	132930132	132930132	94.4049	0.000616434	-10.1293
chr11	134632361	134632361	73.3288	0.000619425	-11.4095
chr12	6493229	6493229	2.45193	0.000619619	-2.51529
chr6	150921079	150921079	9.80447	0.000619678	-3.48951
chr12	3239921	3239921	17.8625	0.000620284	16.9789
chr12	57889144	57889144	97.3536	0.000620716	3.92929
chr3	13008876	13008876	6.73059	0.000621104	9.86735
chr20	24523909	24523909	80.1009	0.000622178	-14.8139
chr11	117857259	117857259	8.40804	0.000623516	3.61914
chr2	198175241	198175241	2.28464	0.000624482	2.43419
chr2	38152622	38152622	13.3674	0.000626789	7.14537
chr3	128151614	128151614	14.9433	0.000627196	6.63551
chr19	28165698	28165698	84.5117	0.000630731	-6.81081
chr15	84116829	84116829	2.46301	0.000630846	-2.91457
chr7	157647823	157647823	95.9422	0.00063522	4.64112
chr8	90713480	90713480	97.6644	0.000636111	4.77006
chr12	122619935	122619935	96.4128	0.000637403	4.13911
chr15	82336586	82336586	16.0531	0.000638156	-5.09385
chr8	145725645	145725645	61.0502	0.00063947	-11.3302
chr1	86622005	86622005	10.2283	0.000644327	5.94049
chr14	100437507	100437507	12.1234	0.000644886	9.87557
chr15	94774934	94774934	8.33312	0.000646353	4.96621
chr5	158524121	158524121	18.7267	0.000649637	-12.1415
chr19	55798430	55798430	46.9971	0.000652864	-18.8158
chr11	67800524	67800524	95.6662	0.000653542	5.51329
chr5	138728935	138728935	6.01564	0.000655469	4.98515
chr8	83353667	83353667	79.9877	0.000655676	-17.3695
chr14	88692373	88692373	53.7409	0.000656358	-14.6439
chr17	1959369	1959369	20.1445	0.000657342	9.6212
chr1	15772154	15772154	72.1462	0.000657421	-10.8912
chr12	34491186	34491186	51.5461	0.000659748	-10.0234
chr4	124320035	124320035	8.60603	0.000662375	2.53881
chr11	1784375	1784375	13.4382	0.000662964	-6.7412
chr17	79374340	79374340	4.40335	0.000666259	-2.84455
chr16	1477318	1477318	45.6331	0.00066665	11.3626
chr4	149066478	149066478	93.2307	0.000668854	9.4998
chr2	25475427	25475427	21.5394	0.000669033	8.49817
chr1	234261645	234261645	54.7991	0.000669977	-16.453
chr14	106854920	106854920	78.0405	0.000672008	-10.3018
chr19	48049022	48049022	30.1141	0.000672262	10.0114
chr12	117319202	117319202	1.82663	0.000673326	2.22839
chr4	6616143	6616143	89.99	0.000675018	6.26512
chr8	31497625	31497625	1.14039	0.000675639	-1.5907
chrX	54556670	54556670	4.68701	0.000675646	4.77938
chr19	53141423	53141423	9.26406	0.000676043	3.94669
chr19	14228515	14228515	1.96513	0.000676975	3.02633
chr11	76289746	76289746	35.8312	0.000677985	-9.62914
chr17	38497624	38497624	12.1157	0.000679903	-4.20856
chr7	101387787	101387787	91.8647	0.000680109	-6.17532
chr5	115298676	115298676	10.5389	0.000681095	-7.80384
chr22	24628317	24628317	87.2149	0.00068366	8.13605
chr11	60620107	60620107	37.0845	0.000684097	10.9873
chr5	3188340	3188340	87.7754	0.00068604	7.54597
chr17	73975914	73975914	9.75967	0.000687307	7.93884
chr13	28538983	28538983	24.2257	0.000687615	-6.80202
chr2	143303729	143303729	94.4804	0.000688592	-6.77319
chr4	2042750	2042750	9.39743	0.000694125	3.40594
chr6	158464095	158464095	78.6494	0.000695412	-13.6869
chr20	61274067	61274067	1.07796	0.000702082	1.70448
chr20	46391612	46391612	24.8548	0.000702926	7.8947
chr14	53265776	53265776	74.1778	0.000704887	-12.2891
chr11	64514146	64514146	44.4132	0.000707182	-10.9139
chr4	158141735	158141735	1.83801	0.000708441	1.69574
chr4	99132911	99132911	95.3426	0.000708979	-6.85002
chr1	201500534	201500534	28.0393	0.00070983	-8.71608
chr8	47140690	47140690	94.3979	0.00071113	-5.17799
chr10	66813754	66813754	66.6363	0.000713119	-13.3677
chr18	34833780	34833780	6.63741	0.00071354	-6.45024
chr1	53791711	53791711	10.645	0.000714838	5.77154
chr3	183566220	183566220	95.1707	0.000716093	6.04016
chr10	22765150	22765150	9.09448	0.000716609	3.30622
chr7	149918159	149918159	13.2096	0.000717491	-4.14421
chr7	299871	299871	96.7092	0.000720254	-3.98618
chr17	42452573	42452573	43.7073	0.000720595	-16.164
chr2	182548820	182548820	3.37572	0.000721034	-5.15724
chr16	1383742	1383742	10.6363	0.000722114	-4.18752
chr7	127032870	127032870	1.36025	0.00072257	2.90431
chr7	128828300	128828300	12.0325	0.000726695	4.84368
chr11	130030003	130030003	1.44228	0.000727045	1.43421
chr11	73087500	73087500	0.985725	0.000728829	1.89784
chr7	556601	556601	17.758	0.000729515	9.12966
chr1	53841831	53841831	32.0903	0.000730538	13.9984
chr2	172963997	172963997	1.84061	0.000732079	-2.80836
chr9	75095380	75095380	95.5686	0.000734178	5.88197
chr17	7484797	7484797	64.968	0.000735737	-11.8525
chr13	80915505	80915505	7.84832	0.000736245	6.22848
chr9	139753246	139753246	44.7488	0.000737126	-20.1697
chr2	91937107	91937107	9.47678	0.000737225	-4.3943
chr16	46878301	46878301	30.6933	0.000737517	10.6666
chr12	2801002	2801002	22.7723	0.000737933	13.8662
chr15	75118896	75118896	14.0879	0.000741209	7.29508
chr7	6010232	6010232	9.58917	0.000741913	4.83776
chr12	16866017	16866017	95.5146	0.000742522	5.52299
chr15	98419036	98419036	50.889	0.000742942	-11.3482
chr1	223536972	223536972	5.73807	0.000743524	4.02178
chr7	129781369	129781369	3.95602	0.00074368	6.18749
chr9	131025690	131025690	94.4857	0.000744585	-7.36417
chr17	76127695	76127695	7.97413	0.000746648	5.39867
chr1	10854592	10854592	1.15665	0.000747595	1.60746
chr1	62739132	62739132	92.7826	0.000749249	-5.13696
chr16	63651343	63651343	35.0617	0.0007501	-18.2322
chr8	877074	877074	19.986	0.000752072	-7.19325
chr7	157812542	157812542	92.7294	0.000756553	-12.7906
chr18	72923859	72923859	15.0779	0.000756702	-3.93444
chr17	80328714	80328714	24.4732	0.000757048	-12.9566
chr4	39184135	39184135	1.81734	0.000757985	-2.04007
chr19	40339112	40339112	94.9773	0.000758194	7.67054
chr18	14999651	14999651	26.0917	0.000758367	-9.23294
chr1	155057417	155057417	6.23845	0.000763754	5.24121
chr22	27955809	27955809	91.3371	0.000764722	-5.58344
chr12	29302491	29302491	13.9713	0.000765453	-13.2422
chr22	21383600	21383600	82.6453	0.000766447	-9.52753
chr7	56151072	56151072	27.4361	0.00076895	8.69572
chr13	112758881	112758881	5.65778	0.000770078	6.28132
chr19	4198469	4198469	18.3328	0.00077224	-7.17898
chr1	180198384	180198384	1.44071	0.000772505	-2.15656
chr17	1633767	1633767	20.4626	0.000773609	10.9995
chr11	472409	472409	90.3434	0.000774515	-10.0345
chr1	36590627	36590627	4.66044	0.000774664	3.00442
chr16	13095257	13095257	73.305	0.000775353	-10.0011
chr13	95620186	95620186	12.7114	0.000776513	-2.92116
chr9	136996208	136996208	27.0741	0.000776765	-14.5546
chr10	76994041	76994041	2.46458	0.000777797	1.49521
chr4	6665714	6665714	27.8226	0.000777983	8.45582
chr3	37493611	37493611	11.5205	0.000778182	6.51501
chr1	142618796	142618796	50.8701	0.000779862	-15.2683
chr16	67428557	67428557	26.3146	0.000780381	10.3346
chr12	2800575	2800575	22.7497	0.000780755	14.8093
chr5	146889055	146889055	0.845017	0.000780847	-1.98914
chr21	45662896	45662896	11.1135	0.000781283	-5.67621
chr16	16450114	16450114	86.1424	0.000781759	-12.3109
chr10	31892128	31892128	7.80668	0.000784408	4.10576
chr11	64739126	64739126	38.1476	0.000784433	-12.9438
chr2	232260697	232260697	1.90869	0.000785606	-2.0167
chr2	64995322	64995322	0.950664	0.000786508	-1.62894
chr16	54321360	54321360	3.78026	0.000787587	3.48555
chr3	50553559	50553559	38.4433	0.000788534	8.95103
chr4	152283703	152283703	26.6717	0.000789161	-12.4608
chr16	1195658	1195658	59.4575	0.000789935	23.9632
chr5	146257379	146257379	5.39391	0.00079131	3.50562
chr19	2306518	2306518	53.1018	0.000793265	-14.1727
chr13	28554842	28554842	2.65927	0.000793624	3.76756
chr2	176963360	176963360	11.7684	0.000795927	5.52934
chr2	200468856	200468856	8.40852	0.000799512	9.36089
chr5	7983468	7983468	89.8013	0.000799941	-11.3462
chr19	36001870	36001870	49.4318	0.00080107	14.187
chr17	3599516	3599516	2.10151	0.00080298	-2.67686
chr12	52258040	52258040	1.64489	0.000805424	2.18906
chr2	25438873	25438873	5.51565	0.00080619	3.24924
chr12	132906575	132906575	12.5904	0.000806753	-4.21973
chr4	1561963	1561963	90.9029	0.000808526	6.56115
chr4	2272516	2272516	90.6886	0.000808884	-10.7202
chr9	91793426	91793426	10.7203	0.000810576	-6.76405
chr19	8455285	8455285	13.5881	0.000813598	-5.32012
chr17	21367459	21367459	13.4837	0.00081628	-6.13651
chr4	128886726	128886726	9.85388	0.000816408	4.92432
chr3	130235931	130235931	1.46483	0.000816542	-2.14414
chr17	78047655	78047655	97.8166	0.000821296	3.96593
chr19	942465	942465	95.2762	0.000821541	-7.23596
chr8	81786611	81786611	5.44876	0.000822764	5.31204
chr3	3297731	3297731	87.5811	0.000823117	-10.1657
chr2	91937119	91937119	5.44968	0.000824167	-4.00397
chr2	20870211	20870211	7.48458	0.000825029	-6.55124
chr19	38755103	38755103	1.6625	0.00082507	-2.17669
chr11	64053258	64053258	12.1991	0.000827171	3.13992
chr19	2106313	2106313	96.0991	0.000827198	4.81017
chr16	611026	611026	10.4882	0.000827495	-4.75364
chr19	10077178	10077178	57.87	0.000828406	13.0344
chr11	45842666	45842666	98.1245	0.000828676	2.19352
chr10	129925126	129925126	5.89231	0.000828776	4.84127
chr1	58640985	58640985	94.1889	0.000829204	-4.73029
chr16	28379378	28379378	32.0761	0.000831293	12.2435
chr4	184719557	184719557	11.7951	0.000831554	-4.35146
chr14	103777858	103777858	47.3343	0.000833055	-12.5509
chr20	30433405	30433405	42.7396	0.000833988	-9.98224
chr1	34090633	34090633	89.3069	0.000834805	-7.6117
chr11	17741145	17741145	2.71716	0.000836191	-3.61915
chr1	27286279	27286279	13.2829	0.000837424	-6.20748
chr2	97428603	97428603	20.6861	0.000839033	6.18329
chr1	27941655	27941655	7.0759	0.000840626	6.34544
chr20	60879398	60879398	68.0098	0.000840777	13.7762
chr4	2819639	2819639	15.1886	0.00084393	5.29604
chr6	43172506	43172506	93.1805	0.00084483	6.38586
chr6	1368286	1368286	95.8091	0.000845393	-4.95103
chr16	66969542	66969542	9.57725	0.000846193	-5.00713
chr10	121077065	121077065	54.35	0.000846667	9.97769
chrX	68048977	68048977	8.74774	0.000853274	-9.94975
chr7	26962743	26962743	92.4464	0.000853927	-7.04435
chr10	59908545	59908545	81.7812	0.000855826	9.00863
chr5	140166016	140166016	14.5261	0.00086175	-5.26853
chr20	36965393	36965393	34.282	0.000864005	-12.1711
chr3	133293232	133293232	14.5589	0.000866143	-6.15623
chr6	107955436	107955436	28.5108	0.000869424	-9.94638
chr22	50174227	50174227	41.8641	0.000870655	-10.6643
chr22	50596539	50596539	65.6649	0.000871749	-17.2142
chr10	91879863	91879863	94.7248	0.000874997	7.2965
chr1	10604967	10604967	97.3176	0.000875968	3.28943
chr11	13032016	13032016	3.08144	0.000876981	-2.07696
chr19	48946978	48946978	2.88958	0.000877296	3.59795
chr19	703698	703698	21.7109	0.000877648	-8.00266
chr1	85086394	85086394	14.3031	0.000878027	5.38244
chr2	127825991	127825991	82.7845	0.000879162	-11.1393
chr19	47152068	47152068	48.362	0.00088089	-15.7752
chr17	79217288	79217288	50.5238	0.000881201	-10.8181
chr22	19748910	19748910	3.16657	0.000881278	-2.69267
chr2	239072689	239072689	13.3882	0.000883271	3.62713
chr19	3698283	3698283	51.4255	0.000885163	11.1607
chr9	5086173	5086173	35.7586	0.00088524	-10.1342
chr2	240241154	240241154	47.2572	0.000888044	-23.6434
chr11	133702782	133702782	64.6464	0.000891413	25.375
chr20	32251587	32251587	13.2643	0.000892017	5.33345
chr1	1007628	1007628	45.5881	0.000893014	-10.7265
chr9	132437460	132437460	82.5009	0.00089603	-6.4839
chr1	19991833	19991833	6.85832	0.000896034	-3.25627
chr5	57755848	57755848	11.2835	0.000897584	5.64982
chr11	2571912	2571912	68.581	0.000900958	-12.4888
chr18	42260442	42260442	10.0601	0.000901564	5.11111
chr5	519612	519612	91.3842	0.000902168	-6.82429
chr19	16903544	16903544	94.994	0.000902195	-4.67508
chr16	57547435	57547435	87.6475	0.000902501	-9.96615
chr19	1555783	1555783	88.3147	0.000904279	-8.23237
chr10	135111229	135111229	93.0202	0.000904954	4.62667
chr15	98419098	98419098	74.231	0.000905434	-19.2024
chr10	66813821	66813821	60.0346	0.000909203	-21.0849
chr9	139581055	139581055	8.77028	0.000918782	3.91874
chr19	994933	994933	89.5785	0.000919675	5.21025
chr17	56356547	56356547	10.6666	0.000919764	7.29435
chr11	66314530	66314530	28.8103	0.000919886	-9.23243
chr9	4297836	4297836	2.18529	0.000920821	1.84157
chr6	33656022	33656022	95.9943	0.000921653	2.61549
chr3	139258178	139258178	1.78557	0.000926216	-1.61061
chr3	42706014	42706014	84.0022	0.000926895	13.0133
chr17	7759171	7759171	22.603	0.000928519	11.0994
chr8	61065780	61065780	96.2698	0.000929116	3.08983
chr6	1378542	1378542	7.04786	0.000929359	-4.3524
chr1	116519422	116519422	13.0798	0.000929773	-10.0349
chr20	62386681	62386681	33.3032	0.00092992	9.76119
chr1	19923635	19923635	9.38249	0.000931055	7.24433
chr13	50701837	50701837	29.2209	0.000933679	10.8867
chr10	116391792	116391792	9.10136	0.000935132	7.47285
chr1	47685449	47685449	95.0436	0.000935233	4.41601
chr4	113153761	113153761	7.03594	0.000937701	3.78805
chr16	49869264	49869264	47.6966	0.000938343	-14.836
chr15	66691939	66691939	82.1244	0.000939958	-12.3498
chr4	40058541	40058541	0.90085	0.000941097	1.64614
chr19	2235776	2235776	11.5705	0.000942869	4.62868
chr17	30815228	30815228	25.485	0.00094437	12.5507
chr10	48439182	48439182	12.1694	0.000946457	-2.56659
chr6	4461249	4461249	17.0846	0.000951053	13.3298
chr1	22263540	22263540	1.45173	0.000954053	1.43476
chr3	128211231	128211231	11.9109	0.000954414	7.36627
chr19	1395296	1395296	33.5788	0.00095534	9.7198
chr16	68482591	68482591	12.6545	0.000956417	-7.35194
chr2	131674788	131674788	58.4711	0.000956744	-10.6621
chr9	36400840	36400840	9.03748	0.000959997	-5.51525
chr11	3601924	3601924	2.79942	0.000962915	-2.55103
chr20	39994934	39994934	10.6543	0.000964881	4.50923
chr10	134573329	134573329	97.3981	0.000964938	-2.85232
chr19	908828	908828	5.85649	0.000965827	-6.38427
chr12	11802905	11802905	3.66071	0.000966727	-2.78392
chr8	135871458	135871458	97.3312	0.000967123	-2.41971
chr20	60995032	60995032	91.9248	0.000971358	-5.69494
chr1	46955221	46955221	2.36838	0.000973111	2.46833
chr14	106112721	106112721	42.4358	0.000974633	-15.7352
chr8	49536564	49536564	78.095	0.0009782	13.5033
chr20	60508496	60508496	93.864	0.000978563	4.2262
chr17	46604817	46604817	10.5745	0.00097925	-4.31116
chr5	72733424	72733424	12.5399	0.000983661	-3.23737
chr12	96472183	96472183	26.9982	0.000984728	-13.052
chr5	1446445	1446445	7.62835	0.000984845	-7.96568
chr11	2952312	2952312	49.0879	0.000986281	9.34293
chr20	23028737	23028737	17.42	0.000989978	-5.29053
chr16	4852667	4852667	13.5569	0.000990329	-6.42062
chr10	94450329	94450329	11.2768	0.000990961	-3.21653
chr14	38052666	38052666	16.089	0.000993175	-5.23746
chr5	6667455	6667455	95.5952	0.000993427	6.0029
chr10	102490920	102490920	8.80823	0.000998443	-4.7389
chr20	25256531	25256531	97.4354	0.000998498	-2.82659
chr22	50488532	50488532	97.9424	0.000999735	-2.89922
chr11	827073	827073	7.14435	0.000999979	3.38979
chr11	107799025	107799025	6.16983	0.00100051	5.82092
chr16	230385	230385	2.01695	0.00100098	1.66247
chr5	17083601	17083601	97.9662	0.0010018	3.51773
chr7	1037176	1037176	84.2572	0.00100192	15.1163
chr1	20669940	20669940	2.20927	0.00100206	2.05322
chr6	3068669	3068669	1.39405	0.00100458	-1.43918
chr7	27211117	27211117	5.42571	0.00100489	2.35924
chr10	134218458	134218458	96.7752	0.00100568	-3.65993
chr2	91937062	91937062	16.258	0.00100974	-10.0527
chr2	106681921	106681921	5.78101	0.00100986	4.25987
chr16	57954396	57954396	92.2027	0.00101032	-5.05605
chr16	730653	730653	14.3006	0.00101099	-4.59174
chr9	140024478	140024478	1.88371	0.00101277	-1.73001
chr4	2272521	2272521	91.7792	0.0010132	-9.49638
chr12	127630737	127630737	10.3127	0.00101879	-4.75614
chr9	139456042	139456042	97.6992	0.0010196	3.19237
chr17	37369309	37369309	57.7777	0.00102138	8.22495
chr19	39138095	39138095	6.93259	0.00102161	4.71046
chr3	9822210	9822210	57.7012	0.00102455	-10.7829
chr19	50832277	50832277	10.9731	0.00102466	-5.7741
chr9	113342012	113342012	7.33835	0.00102729	6.75714
chr9	1043052	1043052	52.3361	0.0010273	-13.3296
chr11	46413193	46413193	2.30335	0.00102844	-3.2058
chr2	26689583	26689583	92.9134	0.00102874	5.4573
chr17	73125058	73125058	85.5058	0.00102893	-12.8828
chr9	102121749	102121749	51.7735	0.00103061	15.4995
chr17	7906671	7906671	2.11351	0.00103194	2.06164
chr10	3558655	3558655	30.3639	0.0010333	-13.1797
chr8	12613189	12613189	12.3972	0.00103352	-3.65235
chr19	1487954	1487954	96.563	0.00103555	-3.56536
chr15	75075968	75075968	10.0125	0.00103622	-5.06971
chr14	74405197	74405197	97.0617	0.00103633	-5.06827
chr15	29141586	29141586	93.9951	0.00103786	-4.82811
chr5	176931453	176931453	95.2964	0.0010399	3.55966
chr10	66813744	66813744	67.9616	0.00104053	-12.4585
chr6	10721983	10721983	95.4387	0.00104499	-6.34136
chr1	85666408	85666408	13.1295	0.0010464	3.19835
chr20	62327378	62327378	95.1534	0.00104854	6.67743
chr12	125299867	125299867	32.0588	0.00104861	10.3053
chr4	10118173	10118173	2.20419	0.00105248	-3.80354
chr10	134755470	134755470	24.0209	0.00105294	-9.83736
chr22	19711483	19711483	21.4227	0.00105332	13.0258
chr1	231664713	231664713	6.73222	0.00105343	-6.63848
chr11	46141133	46141133	1.50256	0.00105423	2.28492
chr19	22611500	22611500	9.62208	0.00105451	-8.7834
chr21	42541133	42541133	1.19196	0.0010556	1.93681
chr10	116164505	116164505	3.14787	0.0010596	-4.37011
chr10	13699371	13699371	84.3453	0.00106087	13.2215
chr19	44226663	44226663	91.482	0.00106133	-4.80254
chr17	80329503	80329503	2.10405	0.00106231	2.21863
chr9	124498731	124498731	4.2205	0.00106327	4.0213
chr8	22547868	22547868	10.422	0.00106369	6.51288
chr2	20068514	20068514	10.8131	0.0010678	5.63131
chr16	67428320	67428320	21.7408	0.00107167	17.1029
chr11	133994878	133994878	1.5771	0.00107366	-2.72594
chr17	72848569	72848569	12.6037	0.00107396	6.89243
chr19	1854508	1854508	64.3993	0.00107556	-20.18
chr9	131483846	131483846	79.4677	0.00107676	-8.21643
chr21	9827129	9827129	24.4139	0.00107842	16.1372
chr15	79237503	79237503	15.6058	0.00107968	7.57438
chr1	1710384	1710384	12.3937	0.00108343	3.50127
chr1	43833550	43833550	9.85306	0.00108506	-3.88687
chr12	34502755	34502755	79.4369	0.00108603	-13.8734
chr12	13139181	13139181	82.572	0.00109162	16.1391
chr4	3289645	3289645	32.4757	0.0010925	-10.6805
chr18	12883653	12883653	1.39166	0.00109384	-1.50555
chr1	201500546	201500546	29.0988	0.00109397	-9.89699
chr11	504476	504476	4.39459	0.00109442	3.49901
chr19	3033978	3033978	72.0066	0.0010946	-17.9323
chr2	170625045	170625045	19.1196	0.00109944	-6.91758
chr17	59529102	59529102	12.3174	0.00110059	5.20636
chr9	112082796	112082796	1.29413	0.0011006	-1.78816
chr1	39957828	39957828	9.69314	0.00110185	-8.65137
chr1	170634872	170634872	38.6479	0.00110332	14.8673
chr11	64067500	64067500	17.8248	0.00110377	5.02592
chr19	47734557	47734557	1.20947	0.00110419	-2.5882
chrX	50212485	50212485	12.09	0.00110481	-5.45496
chrX	153096212	153096212	3.76027	0.00110778	3.72936
chr19	2303374	2303374	61.5373	0.0011093	-12.0027
chr8	1311997	1311997	75.7807	0.00111105	-12.7123
chr14	101121093	101121093	13.5625	0.00111303	-7.27195
chr1	4182108	4182108	90.8577	0.00111304	-7.54164
chr1	3713115	3713115	9.45702	0.00111562	4.14015
chr19	719416	719416	31.0204	0.00111581	9.34967
chr2	54683948	54683948	1.08671	0.00111677	1.435
chr8	144874507	144874507	98.0576	0.00111708	2.52859
chr19	2250691	2250691	33.4151	0.00111828	8.9431
chr2	241676303	241676303	87.5265	0.00111985	-6.90813
chr20	44001942	44001942	37.2808	0.00112141	16.0803
chr12	57539441	57539441	32.802	0.00112537	-13.1325
chr2	176809894	176809894	98.5354	0.00112898	-2.81442
chrX	10124922	10124922	17.1015	0.00113314	6.76399
chr15	96865846	96865846	8.16544	0.00113398	-5.50591
chr19	18682717	18682717	1.31507	0.00113816	-1.85328
chr1	179057169	179057169	70.9504	0.00113905	-11.572
chr2	72374745	72374745	2.20781	0.0011426	-1.62472
chr19	50935504	50935504	12.0574	0.00114408	4.48609
chr1	21934435	21934435	32.6984	0.0011442	10.0507
chr4	185240239	185240239	92.3838	0.00114493	6.8027
chr16	89788366	89788366	1.43615	0.00114677	1.48152
chr11	128775076	128775076	10.9394	0.00114758	5.80967
chr17	42733270	42733270	49.3859	0.00114771	-13.1319
chr10	13433671	13433671	97.7911	0.00114923	-3.3773
chr8	21563753	21563753	79.7172	0.0011495	-11.7999
chr17	28706086	28706086	12.1716	0.00115317	3.4567
chr17	71739373	71739373	37.8808	0.0011533	11.1944
chr2	119962943	119962943	93.8031	0.0011534	-4.02082
chr20	55206099	55206099	1.11326	0.00115359	1.67401
chr11	118401845	118401845	0.887976	0.00115528	1.46508
chr2	27531163	27531163	18.705	0.00115927	-10.1208
chr2	238774794	238774794	43.5606	0.00115938	-21.0067
chr2	102003597	102003597	1.20323	0.00115995	1.86684
chr1	207843008	207843008	4.3765	0.00116001	-3.09507
chr2	174913237	174913237	41.8067	0.00116011	-10.2676
chr19	1445061	1445061	3.27023	0.00116133	-3.71118
chr10	23463257	23463257	1.42888	0.00116254	1.9589
chr16	1341702	1341702	27.1555	0.00116428	-11.9875
chr9	132103635	132103635	35.934	0.00116563	-9.36687
chr12	114839002	114839002	13.064	0.00116683	6.29006
chr9	139873467	139873467	13.103	0.00116918	6.9287
chr7	158773640	158773640	95.5607	0.00116971	6.64236
chr3	62362851	62362851	61.3142	0.0011705	10.4671
chr6	43970672	43970672	2.08619	0.00117244	2.69059
chr4	124606350	124606350	98.2948	0.00117301	-2.85087
chr6	167661905	167661905	80.2188	0.00117325	-11.1671
chr9	129262382	129262382	49.4912	0.00117384	16.8685
chr2	51808912	51808912	97.723	0.00117447	3.07097
chr17	79615342	79615342	1.9343	0.00117686	-1.53286
chr19	6430322	6430322	44.5122	0.00117691	7.3288
chr1	17307200	17307200	4.92732	0.00117705	2.9765
chr17	56833395	56833395	3.62088	0.00117969	2.86386
chr22	50738818	50738818	17.395	0.00118017	6.55576
chr1	1217130	1217130	35.2037	0.00118047	-12.2181
chr5	1860264	1860264	95.6605	0.00118312	5.10837
chr6	27620554	27620554	77.8894	0.00118334	-14.2555
chr19	37568859	37568859	10.2007	0.00118404	-7.30167
chr2	5813517	5813517	14.764	0.00118578	8.68324
chr3	126432151	126432151	94.5992	0.00118608	3.7582
chr11	15671836	15671836	11.5353	0.00118847	3.85114
chr8	143596555	143596555	60.3133	0.00118884	-11.7792
chr13	28494421	28494421	1.53414	0.00119057	2.32569
chr17	46894652	46894652	10.4589	0.00119079	4.64837
chr7	2393590	2393590	10.6535	0.00119486	-4.29154
chr17	40575399	40575399	3.49793	0.00119564	2.00102
chr4	6784324	6784324	14.9885	0.00119834	-4.38088
chr16	88300995	88300995	37.8126	0.00119941	7.13494
chr22	47988693	47988693	96.2661	0.00119966	-4.8957
chr3	14643851	14643851	4.42762	0.00119967	-3.22808
chr10	88516078	88516078	11.5386	0.00120039	-4.76201
chr10	30723459	30723459	1.94737	0.00120074	-2.99882
chr7	66935558	66935558	32.2304	0.00120407	-8.59376
chr2	55450685	55450685	3.00169	0.00120554	2.37009
chr1	17396896	17396896	64.2801	0.00120699	12.9965
chr9	78506196	78506196	0.885651	0.00120806	-2.10833
chr15	52404623	52404623	3.37788	0.00120975	2.74196
chr3	32443397	32443397	14.8676	0.00121352	5.41691
chrX	16730491	16730491	11.8696	0.00121528	-7.47764
chr17	5026229	5026229	12.2123	0.00121619	4.63242
chr14	61123803	61123803	1.83246	0.00121706	-2.00816
chr9	23821967	23821967	14.082	0.00121854	-5.01164
chr8	81398969	81398969	2.29511	0.00121875	-1.75602
chr6	45387395	45387395	4.56676	0.0012213	2.7745
chr7	1519206	1519206	65.0088	0.00122141	-13.7228
chr16	8379783	8379783	63.8135	0.0012222	-15.2964
chr19	16683211	16683211	1.85732	0.00122225	-2.24986
chr8	43423424	43423424	96.6111	0.00122676	-3.75939
chr6	11044492	11044492	9.28759	0.00122694	4.88338
chr5	177656900	177656900	20.9167	0.00122937	16.547
chr16	88878596	88878596	9.64532	0.00123047	4.72861
chr7	155178014	155178014	91.5738	0.00123228	-7.13327
chr1	161251416	161251416	83.795	0.00123251	-12.1692
chr20	46439668	46439668	66.289	0.00123573	14.8085
chr14	65896505	65896505	89.7933	0.00123816	8.52585
chrX	152710448	152710448	88.0572	0.00123892	9.09037
chr17	59488545	59488545	2.86025	0.00123901	-2.64929
chr6	86160264	86160264	2.39111	0.00124017	2.26685
chr18	13649537	13649537	91.6273	0.00124145	8.37607
chr9	133244980	133244980	91.9031	0.00124548	8.96635
chr10	43757188	43757188	56.4299	0.00124868	-9.73021
chr7	31557248	31557248	65.6386	0.00125418	13.3583
chr20	45174465	45174465	93.0223	0.00125424	-7.77
chr10	36047176	36047176	97.7385	0.00125501	3.38112
chr7	27179352	27179352	3.67861	0.00125656	5.39888
chr1	41848346	41848346	20.2974	0.00125744	11.4605
chr2	9143456	9143456	16.0542	0.00126132	-3.80386
chr17	74380241	74380241	10.8516	0.00126203	-3.16997
chr17	21477121	21477121	38.1037	0.00126359	-17.3434
chr22	39152355	39152355	1.02874	0.00126359	-1.68907
chr10	126139435	126139435	17.7143	0.00126684	7.1165
chr1	975551	975551	29.6956	0.0012678	7.89023
chr7	97501286	97501286	11.1748	0.00126789	-5.84102
chr19	55798497	55798497	56.7007	0.001268	9.60881
chr15	29130655	29130655	14.2425	0.00126897	9.7325
chr11	45815018	45815018	71.1937	0.00127177	-12.3522
chr16	68344398	68344398	12.4556	0.0012724	3.78122
chr2	150177019	150177019	38.9976	0.00127473	15.4761
chrX	70486895	70486895	84.8463	0.00127638	9.42744
chr6	144329052	144329052	29.6029	0.00127655	-9.75119
chr6	33176011	33176011	10.9141	0.00127955	3.78535
chr9	140191481	140191481	28.8951	0.00128181	-14.4349
chr17	8926871	8926871	6.3372	0.00128343	4.55525
chr4	15004611	15004611	11.4851	0.00128454	-3.58181
chr1	147737099	147737099	20.1823	0.00128495	9.39486
chr6	17281626	17281626	0.874951	0.00128655	1.57603
chr16	89668842	89668842	14.3604	0.00129314	5.89298
chr9	129053307	129053307	55.7805	0.00129342	-11.5442
chr19	47017205	47017205	21.1328	0.00129462	-13.0507
chr4	5889757	5889757	1.89494	0.00129706	-3.14384
chr2	99439089	99439089	12.2385	0.00129739	-4.4299
chr8	11058704	11058704	10.191	0.00130017	3.42822
chr19	15871084	15871084	20.1752	0.00130019	13.0614
chr9	34553825	34553825	62.6181	0.00130095	13.7103
chr9	130439014	130439014	56.3202	0.00130265	-6.52049
chr2	66661153	66661153	2.59948	0.00130344	-2.81244
chr20	57767042	57767042	41.0881	0.00130503	-19.0977
chr17	42452514	42452514	36.5805	0.00130719	-16.3079
chr2	227700276	227700276	6.34638	0.00130863	-4.16265
chr14	74725267	74725267	40.161	0.00131045	14.8749
chr17	15028960	15028960	98.1728	0.00131074	-3.58599
chr15	52971788	52971788	10.6386	0.00131147	4.31629
chr5	125565702	125565702	97.5189	0.00131303	-3.1205
chr11	417513	417513	7.15441	0.00131361	4.68084
chr3	14834276	14834276	86.5166	0.00131485	-6.32144
chr1	15250688	15250688	8.67732	0.00131531	3.70253
chr12	57998750	57998750	2.05916	0.00131563	-1.94148
chr1	184356366	184356366	1.30217	0.00131772	2.63436
chr9	140570978	140570978	84.4659	0.00132033	-11.5341
chr2	44059079	44059079	0.679727	0.0013215	-2.31729
chr17	25289874	25289874	36.1633	0.00132272	-13.6244
chr16	65664746	65664746	96.9908	0.00132323	-4.05478
chr13	52769860	52769860	3.7166	0.00132437	-3.21252
chr12	123972794	123972794	96.3021	0.0013272	-4.42772
chr3	30648303	30648303	1.06641	0.00132773	1.91452
chr11	119703551	119703551	40.0868	0.00133177	-16.5146
chr8	66753969	66753969	8.95606	0.00133348	-2.94303
chr22	46372765	46372765	2.43372	0.00133465	2.04654
chr19	39360261	39360261	12.3905	0.00133537	10.5739
chr10	133110190	133110190	3.10557	0.00133759	1.92927
chr4	6911446	6911446	10.8042	0.001339	-5.06487
chr6	157557987	157557987	17.7201	0.00133954	8.81306
chr19	46404574	46404574	32.4617	0.00133988	-13.1198
chr15	78273752	78273752	68.1551	0.00134053	-14.2147
chr2	200468851	200468851	15.4805	0.00134213	12.5379
chr5	32174322	32174322	8.05968	0.00134489	5.54883
chr9	16197831	16197831	52.7772	0.00134573	9.68392
chr5	140787537	140787537	6.3839	0.0013459	4.10935
chr17	80880946	80880946	95.7848	0.00134748	-7.52736
chr19	3187917	3187917	93.4235	0.00134951	6.87875
chr22	19702037	19702037	13.4675	0.00134971	4.49981
chr13	86443223	86443223	61.7203	0.00134975	31.307
chr2	30370744	30370744	9.74825	0.00135202	-3.49262
chr8	145660908	145660908	88.9938	0.00135515	-8.55212
chr12	123972714	123972714	88.3597	0.00135575	7.66403
chr9	112081514	112081514	8.69597	0.00136019	8.09064
chr14	105068285	105068285	16.2527	0.0013603	-7.54317
chr7	2353955	2353955	1.26241	0.00136395	-2.17036
chr7	66386026	66386026	10.4027	0.00136483	3.67862
chr2	179315942	179315942	6.70185	0.00136615	4.65949
chr14	51560119	51560119	7.76866	0.00137144	7.32084
chrX	51239111	51239111	4.02777	0.00137443	6.03717
chr6	167661921	167661921	80.3569	0.00137685	-11.2994
chr9	99181425	99181425	10.7054	0.00137719	-3.92792
chr7	103086832	103086832	8.36254	0.00137757	5.56501
chr5	133451108	133451108	4.38772	0.00137814	3.26223
chr15	90776599	90776599	1.54366	0.00137824	1.92878
chr1	217019753	217019753	71.0415	0.00137904	11.5631
chr17	1901936	1901936	15.7541	0.0013817	-3.69286
chr19	5805955	5805955	7.32459	0.00138193	4.79517
chr19	58667596	58667596	89.4235	0.00138512	-6.87167
chr7	33944452	33944452	12.3334	0.00138656	-3.71514
chr14	104580394	104580394	30.0504	0.00138662	26.8026
chr11	50227155	50227155	56.5203	0.0013884	-13.8727
chr16	67918828	67918828	2.84077	0.0013891	3.41678
chr2	161264425	161264425	13.0524	0.00138957	7.972
chr3	159570995	159570995	23.2062	0.00139193	-9.57859
chr5	139045335	139045335	49.3959	0.00139375	20.5705
chr1	109505753	109505753	12.1678	0.00139554	7.79527
chr16	3493808	3493808	41.3218	0.00139558	-13.4833
chr1	156863457	156863457	2.05765	0.00139613	3.27453
chr9	139414911	139414911	62.79	0.00139799	-17.5352
chr2	164766109	164766109	97.3473	0.00139804	2.93184
chr16	3779127	3779127	91.5019	0.00139813	3.86903
chr6	33500252	33500252	96.7221	0.00140028	3.50423
chr6	158244623	158244623	1.20011	0.0014023	1.48365
chr11	118987153	118987153	65.6115	0.00140662	-9.6393
chr19	2614086	2614086	23.4263	0.00140716	6.4842
chr20	62071699	62071699	97.472	0.00141032	-2.84144
chr10	64002529	64002529	98.4847	0.00141043	2.59524
chr19	572825	572825	3.45114	0.00141407	-6.05455
chr5	178553527	178553527	89.6427	0.00141569	-5.77707
chr19	42503014	42503014	4.34438	0.00142169	-2.4477
chr10	13699390	13699390	81.0504	0.00142342	17.5006
chr17	71288267	71288267	57.7656	0.0014251	-15.5815
chr11	33890734	33890734	10.9557	0.00142599	-3.73029
chr7	28996030	28996030	2.09278	0.00142601	2.33229
chr21	45785684	45785684	95.4907	0.00142636	-4.97099
chr5	50695308	50695308	6.22395	0.00142782	6.13567
chr5	113770276	113770276	35.209	0.00142905	-11.4273
chr14	69950958	69950958	1.40538	0.00142991	1.54513
chr2	23881699	23881699	49.2706	0.00143015	-9.90209
chr9	124498708	124498708	19.9311	0.00143016	9.72165
chr19	55602816	55602816	55.7974	0.0014325	-11.6105
chr9	140126443	140126443	77.3709	0.00143298	-13.3722
chr15	68115292	68115292	6.84127	0.00143446	4.25089
chr6	37616620	37616620	15.1619	0.00143812	4.07787
chr3	50313693	50313693	19.3372	0.00143908	5.74791
chr10	133913512	133913512	56.4628	0.00144038	19.2679
chr9	139613669	139613669	40.707	0.00144201	-17.9665
chr9	103190016	103190016	12.7879	0.00144261	-5.03396
chr19	44331308	44331308	9.18813	0.00144336	4.44184
chr1	42204866	42204866	41.2522	0.00144712	-17.9878
chr9	140705795	140705795	23.6156	0.0014474	24.1309
chr22	51042725	51042725	40.6119	0.00144973	-14.3214
chr1	1551573	1551573	13.0398	0.00145046	3.70194
chr22	37099537	37099537	1.40421	0.00145103	-1.60718
chr2	65658673	65658673	1.53027	0.00145613	1.41053
chr19	55591510	55591510	3.54175	0.00146008	-1.89815
chr19	1960744	1960744	82.7839	0.00146077	-14.9105
chr17	21477045	21477045	44.9388	0.00146122	-15.8484
chr1	212841133	212841133	55.1469	0.00146131	-13.4263
chr1	10676995	10676995	92.7979	0.00146332	-11.0639
chr5	176251122	176251122	56.4168	0.0014652	-15.743
chr9	139738994	139738994	22.3988	0.00146782	11.4876
chr1	39456828	39456828	11.6906	0.00146902	4.29043
chr22	51074269	51074269	81.9823	0.00147206	8.54628
chr3	79068071	79068071	11.0385	0.00147541	-3.23915
chr7	56904503	56904503	90.7074	0.00147542	-6.65047
chr7	630473	630473	11.7501	0.00147997	7.11949
chr5	170878221	170878221	10.3716	0.00148025	5.77965
chr20	60508523	60508523	88.0501	0.00148261	6.42329
chr11	5611226	5611226	97.2512	0.00148406	-5.05413
chr13	114835654	114835654	76.7565	0.00148456	-13.6121
chr2	111490137	111490137	4.48747	0.00148568	-2.64989
chr1	27921519	27921519	73.2594	0.00148838	23.8176
chr13	110437084	110437084	1.00027	0.00148911	1.70823
chr12	31134308	31134308	32.9653	0.00148969	11.635
chr7	66165387	66165387	44.2066	0.00148998	8.69767
chr19	16437801	16437801	38.083	0.00149021	-9.50494
chr17	6899484	6899484	15.1115	0.00149057	6.04176
chr9	14315618	14315618	13.4056	0.00149078	4.18252
chr7	1687908	1687908	27.6252	0.00149142	14.629
chr10	99435062	99435062	89.1405	0.00149393	-10.9097
chr2	43864913	43864913	1.78789	0.00149526	-3.02376
chr17	21911469	21911469	53.9007	0.00149676	-11.9878
chr19	37795315	37795315	23.4372	0.00149748	-12.887
chr6	152129704	152129704	14.2437	0.00150037	4.29139
chr15	53097631	53097631	3.61635	0.00150037	-2.95796
chrX	106750342	106750342	17.0004	0.0015019	-7.69664
chr1	33177952	33177952	5.02155	0.00150516	-5.37326
chr13	20716563	20716563	14.3697	0.00150651	-6.06112
chr1	714583	714583	15.2502	0.00150712	4.71696
chr9	98789826	98789826	2.78589	0.0015075	2.41912
chr21	46981396	46981396	82.4174	0.0015078	-7.18401
chr4	38915104	38915104	98.1759	0.00150876	-3.12322
chr16	88565512	88565512	86.0374	0.00151125	-10.2891
chr1	156611945	156611945	5.10019	0.00151244	5.32211
chr5	1918688	1918688	54.8929	0.00151472	13.0873
chr11	48002807	48002807	10.6907	0.00151595	-4.34288
chr14	106936006	106936006	79.1398	0.00151777	-9.47097
chr16	87742569	87742569	92.9291	0.00152177	8.85933
chr11	66790615	66790615	1.01453	0.00152255	-2.77195
chr17	73267490	73267490	10.7376	0.00152368	-3.53098
chr16	48418806	48418806	1.06572	0.00152519	-1.35787
chr19	46907476	46907476	13.181	0.00152601	6.02342
chr19	7928651	7928651	44.0771	0.00152818	11.1024
chr13	24269199	24269199	87.5457	0.001529	-8.60551
chr2	95535966	95535966	38.044	0.00153082	-9.34292
chr1	92907515	92907515	52.8471	0.00153143	-12.0443
chr4	1762847	1762847	15.7273	0.0015316	4.52341
chr1	232568025	232568025	47.5908	0.00153318	12.5147
chr15	60298376	60298376	10.685	0.00153562	6.65876
chr12	30322730	30322730	41.0001	0.00153615	-13.9652
chr19	42150730	42150730	45.9297	0.00153633	17.8984
chr11	74660156	74660156	8.02341	0.00153682	-4.7776
chr12	52419000	52419000	71.6969	0.00154358	-8.02293
chr11	17613076	17613076	97.4042	0.00154462	-2.48699
chr16	2077017	2077017	8.56641	0.00154684	3.88812
chr4	170679095	170679095	10.2359	0.00154762	4.25112
chr2	132560213	132560213	8.53897	0.001549	-9.46028
chr11	76091683	76091683	1.15816	0.00155058	-1.35503
chr9	101867748	101867748	13.8506	0.00155096	3.57351
chr11	1576306	1576306	25.893	0.00155658	-10.2785
chr17	79683459	79683459	86.0629	0.00156071	8.61338
chr22	50064406	50064406	13.4189	0.00156424	4.50234
chr6	146350722	146350722	13.396	0.0015656	-5.57537
chr8	37699653	37699653	8.95309	0.00156642	7.50566
chr7	20824586	20824586	3.56734	0.00156793	-3.85937
chr1	29451547	29451547	10.2189	0.00157116	3.95072
chrX	136631719	136631719	16.0872	0.00157117	8.02612
chr16	58782913	58782913	63.2417	0.00157257	35.4967
chr1	197890738	197890738	18.3429	0.00157514	-6.15901
chr16	49910855	49910855	9.37532	0.00158083	-3.96239
chr7	148726118	148726118	11.7041	0.00158111	-5.54864
chr4	30094365	30094365	94.2935	0.00158234	-13.5393
chr9	104357194	104357194	92.1502	0.0015825	-6.38828
chr16	89739118	89739118	81.0176	0.00158481	9.03905
chr19	17580590	17580590	1.83019	0.00158491	2.80557
chr10	32345340	32345340	1.45131	0.00158699	1.93288
chr1	91183250	91183250	14.2864	0.00158891	4.03157
chr5	133451029	133451029	1.92452	0.00158892	-1.9577
chr5	43557085	43557085	5.42092	0.00159004	6.34824
chr1	1177893	1177893	76.0235	0.00159025	-13.1275
chr11	114956774	114956774	49.8901	0.00159278	-11.8961
chr10	66813715	66813715	67.9205	0.00159297	-14.6585
chr21	45712895	45712895	83.9102	0.00159435	7.33166
chr19	8400481	8400481	15.1565	0.00159538	5.56511
chr2	121102764	121102764	10.4495	0.00159556	2.70448
chr10	134209476	134209476	6.35507	0.0015965	5.08684
chr9	139091875	139091875	17.9155	0.00159928	7.04507
chr11	60718477	60718477	40.2021	0.00159965	-7.39724
chr21	46813083	46813083	86.1686	0.00160032	-4.81982
chr9	123835952	123835952	72.1709	0.00160045	-9.22622
chr2	111876755	111876755	7.26523	0.00160059	4.46787
chr10	23003390	23003390	2.59115	0.00160092	2.50912
chr11	31838645	31838645	2.05258	0.00160305	-1.44508
chr3	195528754	195528754	82.7835	0.00160639	11.2401
chr14	105554708	105554708	11.6871	0.00160644	5.87139
chr21	9708995	9708995	70.6329	0.001608	8.74917
chr17	29814866	29814866	6.82687	0.00160985	-4.1143
chr19	3699661	3699661	8.83133	0.0016123	7.20119
chr18	75363612	75363612	73.7301	0.00161795	-6.89136
chr12	133177487	133177487	10.6912	0.00162088	6.0789
chr5	174220884	174220884	1.13573	0.00162116	-1.82793
chr16	67428581	67428581	24.2604	0.00162146	7.36139
chr17	60704634	60704634	6.3789	0.00162353	5.94726
chr15	68347224	68347224	11.6789	0.00162365	3.58077
chr5	1245814	1245814	62.7656	0.00162387	8.98412
chr7	100076690	100076690	1.05857	0.00162489	2.1426
chr10	135493881	135493881	89.7783	0.00162525	-7.72297
chr20	61560829	61560829	6.7874	0.00162556	-3.55312
chr1	11766418	11766418	93.6447	0.00162576	5.12614
chr19	1105213	1105213	3.69345	0.00162654	-2.37389
chr14	93363673	93363673	51.0673	0.00162686	10.6726
chr11	61658514	61658514	2.87248	0.00162783	2.76712
chr20	644026	644026	28.9938	0.00162928	-11.0315
chr16	51183852	51183852	7.662	0.00163063	3.98501
chr2	105654526	105654526	11.0229	0.00163097	-3.89836
chr17	6617164	6617164	13.777	0.00163163	3.03464
chr2	85156146	85156146	95.5099	0.00163223	-5.22375
chr1	119550929	119550929	5.67707	0.00163234	4.53773
chr2	119593096	119593096	2.01961	0.00163304	-2.69632
chr12	113531351	113531351	36.25	0.00163324	-9.91848
chr14	58764698	58764698	10.7943	0.00163325	4.57426
chr9	139095263	139095263	14.1321	0.00163427	3.92637
chr1	3631572	3631572	31.3934	0.00164348	-9.27152
chr12	125017183	125017183	6.23327	0.00164501	5.45109
chr18	15000121	15000121	25.8554	0.00164744	-11.4609
chr15	31309401	31309401	94.2412	0.00165349	4.71643
chr3	134369528	134369528	10.3534	0.0016546	-6.02533
chr12	110841146	110841146	10.5115	0.00165572	3.88257
chr17	234747	234747	23.9197	0.00165792	8.81721
chr7	896407	896407	79.8506	0.00165868	-6.91677
chr1	12655694	12655694	17.2925	0.00166118	-6.28314
chr1	202306231	202306231	96.3881	0.00166219	-5.76282
chr19	1249303	1249303	11.7667	0.00166268	-3.75056
chr17	75277535	75277535	13.9937	0.00166489	-3.96303
chr12	31743224	31743224	0.612491	0.0016654	-1.49158
chr5	31532447	31532447	9.18684	0.00166744	3.65021
chr1	212003451	212003451	12.7448	0.00166754	4.83106
chr19	33463155	33463155	12.5476	0.00166938	3.90125
chr8	877056	877056	25.0317	0.00167088	-7.51255
chr21	48087229	48087229	7.05713	0.00167147	2.468
chr11	85195205	85195205	37.4486	0.00167259	17.5467
chr1	32671452	32671452	10.08	0.00167701	4.38977
chr17	81032602	81032602	94.1515	0.00167907	-5.45301
chr7	94139990	94139990	9.60689	0.0016792	3.59263
chr10	73846951	73846951	24.2321	0.00167935	9.22188
chr1	36039141	36039141	3.27975	0.00167953	-3.04255
chr17	7307358	7307358	11.7919	0.00168014	-9.96868
chr15	79603892	79603892	7.75004	0.00168377	3.89222
chr14	65879708	65879708	13.3092	0.00168506	2.80147
chr18	60191282	60191282	11.737	0.00168559	2.67972
chr17	46687683	46687683	4.73285	0.00168603	-2.62678
chr13	27745326	27745326	1.34321	0.00168614	-1.36745
chr14	50051342	50051342	91.8886	0.00168726	-7.3448
chr11	66513114	66513114	11.416	0.0016874	4.09735
chr1	1175418	1175418	29.837	0.00168825	7.48319
chr18	5891243	5891243	12.9209	0.00169435	10.1597
chr14	51339048	51339048	12.6862	0.00169702	-4.50049
chr2	19551557	19551557	10.5619	0.00169717	-4.79903
chr2	101561637	101561637	72.4012	0.00169812	-16.9205
chr22	40082181	40082181	14.052	0.00170363	-5.70733
chr19	36627317	36627317	69.8739	0.0017042	15.3886
chr13	114081094	114081094	97.965	0.00170808	2.30752
chr6	27064782	27064782	10.1335	0.0017085	7.06357
chr12	132962602	132962602	42.8086	0.00171201	-11.5842
chr7	56515802	56515802	42.7243	0.00171216	-21.6906
chr3	37493471	37493471	13.0132	0.0017126	3.84446
chr16	86962727	86962727	43.9261	0.00171296	-9.90309
chr14	107253382	107253382	45.2088	0.00171476	-12.4664
chr5	76506759	76506759	1.22117	0.00171544	-1.64419
chr7	57271139	57271139	72.7334	0.0017161	-11.2903
chr1	15038352	15038352	93.3636	0.00171624	-4.92892
chr22	44756655	44756655	56.8245	0.00171824	-17.6697
chr20	57875326	57875326	5.22986	0.00172228	-2.98729
chr20	17661673	17661673	3.01522	0.00172283	-2.73105
chr2	27308656	27308656	1.89251	0.00172477	-1.63072
chr3	125676991	125676991	2.25766	0.00172534	-2.19701
chr9	139740825	139740825	20.1741	0.0017275	7.77884
chr12	52215673	52215673	25.8972	0.00172954	-8.25526
chr7	1162625	1162625	53.3285	0.0017337	-9.31348
chr20	48925529	48925529	21.466	0.00173382	8.68037
chr7	101571269	101571269	12.6679	0.00173465	-5.81397
chr7	101387777	101387777	80.8384	0.00173527	-8.24486
chr22	36519998	36519998	9.86142	0.0017383	-3.23073
chr22	21333906	21333906	9.1475	0.00174258	-3.55089
chr15	41220602	41220602	10.9632	0.00174287	6.29484
chr2	208031110	208031110	10.7512	0.00174397	4.8946
chr4	109088619	109088619	11.7917	0.0017472	-6.33055
chr7	45614939	45614939	0.887689	0.00174948	2.17548
chr1	214161005	214161005	13.8903	0.00175037	-2.92357
chr19	36427669	36427669	14.2903	0.00175414	4.36257
chrX	64676575	64676575	95.8665	0.00175903	-5.94209
chr14	76600657	76600657	74.504	0.00175938	11.9225
chrX	153363099	153363099	4.05793	0.00176284	4.17096
chr17	4805142	4805142	6.43135	0.00176344	-6.17651
chr2	202901451	202901451	42.5285	0.0017677	9.86784
chr10	118922489	118922489	1.43317	0.00177115	-1.59511
chr9	73027579	73027579	7.55571	0.00177468	4.66875
chr7	117119567	117119567	12.1068	0.00177578	3.99702
chr11	66045711	66045711	1.00269	0.00177673	-1.41223
chr4	7216922	7216922	70.4323	0.00177942	30.0059
chr1	202162976	202162976	1.47015	0.00177948	2.06296
chr16	48450834	48450834	98.8821	0.00177948	-1.86237
chr19	48049047	48049047	17.6898	0.00178255	6.97872
chr6	139156544	139156544	95.5994	0.00178305	4.69231
chr6	45387347	45387347	14.3006	0.00178388	3.9213
chr15	56986152	56986152	34.6791	0.0017879	-15.317
chr2	183731356	183731356	3.80177	0.00179183	-4.43237
chr2	171626887	171626887	4.99229	0.00179208	-2.61905
chr18	19751774	19751774	12.9472	0.00179225	3.75064
chr12	122238410	122238410	9.43955	0.00179229	4.36707
chr14	105452318	105452318	0.953979	0.00179418	-1.73477
chr10	133795064	133795064	11.3959	0.0017975	-3.71479
chr11	114010572	114010572	13.5615	0.00180254	9.41683
chr7	148892932	148892932	10.32	0.00180344	4.57675
chr11	130029460	130029460	36.7865	0.0018041	14.8519
chr3	137483543	137483543	1.98081	0.00180494	2.45153
chr13	25254665	25254665	1.28924	0.00180536	1.54206
chr8	1803113	1803113	58.7962	0.00180561	-13.9152
chr19	45350982	45350982	1.66811	0.00180576	-1.69788
chr18	77280232	77280232	21.0137	0.00180662	5.80665
chr7	27204091	27204091	4.50056	0.00180692	-3.02869
chr17	13504379	13504379	13.7867	0.0018087	2.93078
chr9	139097046	139097046	17.2985	0.00180894	-7.05839
chr20	60628432	60628432	45.8443	0.00181258	-14.2989
chr19	52709375	52709375	57.2488	0.00181335	-19.2562
chr7	75896650	75896650	2.18164	0.00181501	-2.67709
chr11	61355292	61355292	1.96074	0.00181593	-2.41628
chr1	234040486	234040486	1.27037	0.00181713	1.6726
chr3	149374763	149374763	20.9214	0.00182047	12.2345
chr1	221068184	221068184	46.7657	0.0018217	-12.687
chr11	116388406	116388406	49.9734	0.0018369	-13.4987
chr8	82755335	82755335	73.2585	0.00183713	-13.0119
chr14	103698413	103698413	82.1915	0.00183831	-9.17385
chr1	227751587	227751587	1.60443	0.00184053	1.69519
chr19	4525492	4525492	16.0612	0.00184195	5.77449
chr7	2689331	2689331	90.2584	0.00184665	4.96603
chr2	56411824	56411824	11.1479	0.0018477	4.33432
chr2	233387897	233387897	71.6902	0.00184812	10.458
chr13	31774833	31774833	9.68432	0.0018498	-4.07245
chr2	20212719	20212719	2.08381	0.00185044	1.93631
chr18	77254954	77254954	73.4739	0.00185105	-10.5328
chr16	1231401	1231401	22.0139	0.00185195	6.71388
chr4	158143789	158143789	6.5361	0.00185365	4.56819
chr2	239075873	239075873	69.4256	0.00185379	-9.73485
chr12	123717786	123717786	0.963295	0.00185774	1.77573
chr8	144651780	144651780	1.79089	0.00185804	-1.74376
chr8	216654	216654	38.7476	0.00185988	-16.807
chr1	18812891	18812891	40.8188	0.00186348	-10.4513
chr1	203411022	203411022	53.4433	0.00186373	-10.4292
chr16	1662645	1662645	0.986934	0.00186484	-1.68817
chr1	934768	934768	13.4544	0.00186581	-3.86815
chr7	2598910	2598910	1.02824	0.00186612	-1.8819
chr13	88329680	88329680	14.7686	0.00186776	10.7097
chr2	85360658	85360658	1.07941	0.00186801	1.63045
chr1	1228868	1228868	65.9102	0.00186802	-16.8653
chr19	17218912	17218912	18.1422	0.0018696	9.20313
chr16	58497957	58497957	1.3649	0.00187219	1.65132
chr11	123380938	123380938	34.7033	0.00187313	11.2086
chr2	36582444	36582444	10.1415	0.00187319	-7.04357
chr8	21704383	21704383	64.425	0.00187399	-13.8172
chr11	65653765	65653765	97.472	0.00187507	2.63857
chr6	94570535	94570535	83.1768	0.00187556	-9.53342
chr10	134282711	134282711	71.9599	0.00187752	11.8188
chr11	44748826	44748826	1.66051	0.00188145	-1.80455
chr12	130647498	130647498	12.4125	0.00188236	-2.86282
chr5	140011454	140011454	27.7756	0.00188275	-9.40761
chr3	3841137	3841137	1.25933	0.00188296	1.4128
chr12	2412124	2412124	63.4355	0.001883	-17.4135
chr13	19918878	19918878	23.9971	0.00188434	-8.77413
chr11	131558035	131558035	2.32068	0.00189101	3.14826
chr2	242818002	242818002	29.0308	0.00189221	-9.04013
chr19	45351251	45351251	8.61958	0.00189257	3.93026
chr10	134209479	134209479	14.2457	0.00189342	4.07323
chrX	134156440	134156440	14.4275	0.00189376	-6.53017
chr9	139622559	139622559	11.7487	0.00189453	3.99221
chr11	117265174	117265174	93.5949	0.00189469	-7.02916
chr6	1377747	1377747	18.1421	0.00189531	7.41806
chr19	46214967	46214967	69.1094	0.00189594	-14.2949
chr3	45883334	45883334	10.9062	0.00189618	4.24568
chr3	48456239	48456239	79.8219	0.00189694	11.842
chr3	8810133	8810133	7.20562	0.00189696	3.22866
chr8	21704426	21704426	72.4599	0.00189894	-14.9024
chr16	88923867	88923867	9.91386	0.00189967	5.10342
chr7	148725406	148725406	1.26586	0.00190096	1.31298
chr18	65359043	65359043	94.7952	0.00190126	-5.99583
chr4	20255430	20255430	1.49984	0.00190265	-1.81108
chr16	1037122	1037122	18.7067	0.00190685	7.80874
chr6	1312519	1312519	1.06448	0.00190836	-2.31981
chrX	9557496	9557496	66.0949	0.00190858	19.0446
chr17	48636810	48636810	14.9728	0.00190858	4.39655
chr16	23847165	23847165	1.61098	0.00190915	-1.2703
chr14	91884336	91884336	15.0252	0.00191055	4.94572
chr2	75427996	75427996	2.04383	0.0019114	-1.75248
chr15	29967601	29967601	6.07753	0.00191157	-5.59009
chr16	86601814	86601814	9.43266	0.00191206	5.86164
chr18	78005139	78005139	11.2774	0.00191273	3.45227
chr22	42685859	42685859	25.6432	0.0019136	10.2851
chr10	123908897	123908897	15.1285	0.0019153	13.7849
chr17	81143987	81143987	59.0222	0.00191576	-13.9001
chr1	24645879	24645879	8.84302	0.00191941	-4.8025
chr9	861765	861765	97.251	0.00191977	-4.08108
chr17	19483131	19483131	1.80948	0.00192071	1.47836
chr2	20869445	20869445	21.6854	0.00192151	8.62154
chr22	45976793	45976793	47.1221	0.00192177	15.9842
chr16	23847287	23847287	1.86697	0.00192484	-3.28673
chr7	1105315	1105315	24.3332	0.00192701	5.96163
chr19	56104205	56104205	85.8014	0.00192797	-8.44722
chr9	33750360	33750360	51.7845	0.00192808	19.9808
chr12	132237580	132237580	76.0746	0.00192899	9.47895
chr3	154797669	154797669	2.27645	0.00193196	2.7058
chr19	3971187	3971187	1.28627	0.00194135	-1.84132
chr17	74732760	74732760	1.2112	0.00194503	1.33081
chr19	51190053	51190053	29.0355	0.00194676	9.57045
chr8	61573225	61573225	15.2718	0.00194896	7.56446
chr9	140123895	140123895	57.9368	0.00194913	-11.661
chr17	80279427	80279427	2.96001	0.00194993	3.10954
chr17	17655611	17655611	9.13074	0.00195074	4.46768
chr5	170743459	170743459	3.44455	0.00195092	-2.94602
chr2	180129514	180129514	13.9048	0.00195155	-4.07198
chr7	6210669	6210669	37.029	0.00195314	-11.804
chr19	5290559	5290559	28.871	0.00195391	-8.32989
chr19	2076739	2076739	65.7174	0.00195716	-9.44095
chr19	19971682	19971682	16.3062	0.00195966	10.544
chr2	172864707	172864707	7.6185	0.00196232	6.77624
chr20	442703	442703	6.6001	0.00196508	-4.4787
chr7	5467220	5467220	1.7693	0.00196715	2.10305
chr4	9497323	9497323	10.3394	0.00197432	4.52354
chr3	147127629	147127629	11.1698	0.00197479	-5.51829
chr18	61603422	61603422	4.54683	0.00197556	4.24968
chr1	5831334	5831334	6.74998	0.00197557	4.78486
chr14	81928802	81928802	95.4111	0.00197675	-5.3413
chr7	36679660	36679660	61.3207	0.00198061	-11.6791
chr10	35896825	35896825	3.4831	0.00198145	2.123
chr9	108418776	108418776	12.3921	0.00198519	-3.34922
chr5	150080478	150080478	10.8145	0.00198652	-2.98104
chr18	14999683	14999683	16.8255	0.00198683	-6.75926
chr1	9189674	9189674	4.10483	0.0019874	-2.24738
chr19	15343953	15343953	12.1406	0.00198967	6.54597
chr2	74725206	74725206	2.8058	0.0019898	-1.47647
chr15	24992807	24992807	80.6423	0.00199073	6.89058
chr17	17943352	17943352	9.56853	0.00199081	-5.65198
chr7	97911161	97911161	11.6004	0.00199116	-4.52112
chr22	46457352	46457352	53.2512	0.00199566	9.92241
chr16	85269480	85269480	2.19371	0.00199569	1.3871
chr12	105479017	105479017	87.2445	0.00200003	-8.07811
chr1	240161165	240161165	10.846	0.0020005	5.56788
chr7	32931586	32931586	1.14553	0.0020022	-2.39581
chr1	4115749	4115749	89.9847	0.00200309	-9.13107
chr19	49522954	49522954	15.758	0.00200852	-7.40306
chrX	152783255	152783255	4.12037	0.00201035	3.52629
chr8	145755743	145755743	83.2973	0.00201167	-8.53988
chr14	35183585	35183585	10.6602	0.00201207	3.95229
chr2	74669114	74669114	2.1814	0.00201394	1.65431
chr12	8025391	8025391	8.60635	0.00201582	-7.16568
chr6	32150662	32150662	93.9567	0.00201671	-4.18253
chr2	236402717	236402717	10.7105	0.00201784	6.29189
chr10	45496216	45496216	9.23442	0.00202058	3.20405
chr12	114107742	114107742	15.1606	0.00202183	10.8249
chr3	48377585	48377585	97.4613	0.00202298	2.98397
chr19	53193211	53193211	10.0328	0.00202415	3.48841
chr2	108446272	108446272	97.2337	0.00202462	3.03432
chr1	151020335	151020335	1.58164	0.00202534	-3.24445
chr11	133021028	133021028	95.5935	0.00202689	-4.68064
chr2	118093076	118093076	87.0872	0.00202717	8.50536
chr11	75480063	75480063	10.7776	0.00202805	-5.43555
chr2	170625081	170625081	29.712	0.00202817	-8.23325
chr20	56227253	56227253	81.5423	0.00203235	-6.89197
chr7	1286857	1286857	2.18875	0.00203237	-1.7569
chr6	57086613	57086613	8.77332	0.00203376	7.20983
chr16	8330943	8330943	96.2623	0.00203479	-7.14046
chr1	151255123	151255123	6.74526	0.00203777	-7.74467
chr12	132486170	132486170	13.0094	0.00203905	6.33402
chr1	1847431	1847431	92.4962	0.0020398	3.95858
chr11	68141050	68141050	35.2362	0.00204192	-11.5529
chr8	1431143	1431143	56.8446	0.00204342	-11.1239
chr12	90103690	90103690	10.2402	0.00204746	-5.0861
chr1	25256306	25256306	11.1245	0.00204788	2.61912
chr2	176958161	176958161	1.35147	0.00204972	1.47387
chr9	112082865	112082865	13.0687	0.00205228	3.23062
chr9	129245021	129245021	17.4944	0.00205545	6.41749
chr14	105331339	105331339	11.4067	0.00205763	-3.91184
chr3	13199655	13199655	48.6922	0.00205775	14.4746
chr12	107486699	107486699	9.95939	0.00205805	4.01601
chr7	27150115	27150115	9.03025	0.00206089	-4.72208
chr3	134125169	134125169	15.1747	0.00206094	5.93436
chr3	164119733	164119733	94.3842	0.00206262	-7.31202
chr4	183369314	183369314	1.26376	0.00206453	1.67148
chr8	15397661	15397661	10.3202	0.00206616	-5.7842
chr13	90100816	90100816	94.973	0.00206744	-3.37238
chrX	152066701	152066701	20.002	0.00207099	14.8498
chr5	174151634	174151634	1.2691	0.00207249	-2.57848
chr13	20766456	20766456	8.62979	0.0020734	3.49802
chr22	46457281	46457281	68.2059	0.0020759	9.89591
chr2	220371202	220371202	43.2389	0.00207594	-8.61024
chr5	9546062	9546062	8.98839	0.00207783	4.32793
chr20	21491560	21491560	4.48643	0.00208145	-3.4299
chr17	7608329	7608329	1.58336	0.0020817	1.8341
chr14	100706828	100706828	12.2389	0.00208196	-6.00036
chr10	13484189	13484189	66.3901	0.00208227	-12.2324
chr5	176074425	176074425	14.6244	0.00208658	-4.61178
chr17	29336210	29336210	11.9246	0.00208755	5.28058
chr2	133012255	133012255	20.1171	0.00208924	14.8268
chr17	22191690	22191690	91.8056	0.00209132	-5.07815
chr10	55962437	55962437	38.4737	0.00209154	30.7958
chr1	44889376	44889376	38.4901	0.00209224	17.9003
chr14	54413727	54413727	3.99962	0.00209272	-2.66447
chr8	61065837	61065837	97.0502	0.00209562	3.41078
chr1	151810604	151810604	1.68651	0.0020964	2.33569
chrX	17755765	17755765	12.715	0.00209839	8.94194
chr5	6667477	6667477	97.3339	0.00209964	5.20911
chr11	66496195	66496195	13.607	0.00210236	-5.57799
chr1	18972966	18972966	10.1494	0.00210359	7.56142
chr18	14748462	14748462	28.445	0.00210447	-11.5886
chr2	79972425	79972425	94.7447	0.00210484	-7.51379
chr16	19729704	19729704	9.29392	0.00210505	4.58853
chr6	27100956	27100956	3.44221	0.00210565	2.47188
chr17	7108252	7108252	9.30337	0.00210644	4.84698
chr1	154531044	154531044	4.83905	0.00210659	2.77539
chr2	62422256	62422256	57.7121	0.00210706	-12.909
chr1	23763343	23763343	38.8927	0.00210777	-7.99252
chr20	62189150	62189150	40.7264	0.00211044	-17.1531
chr9	139739017	139739017	19.3706	0.00211745	6.56838
chrX	39548193	39548193	3.48681	0.00211818	-3.24058
chr10	18521766	18521766	92.1276	0.00211926	-6.85743
chr7	100865731	100865731	68.2396	0.00212142	-9.34819
chr17	38347675	38347675	2.85376	0.00212199	2.14312
chr19	58908205	58908205	10.5908	0.00212468	5.32407
chr11	119562656	119562656	7.61068	0.00212507	-8.50086
chr16	22311312	22311312	74.2498	0.00212667	-15.2414
chr11	61276284	61276284	3.16652	0.00212725	2.70745
chr4	3751396	3751396	90.2238	0.00212745	-6.57595
chr10	11784783	11784783	12.0389	0.00212816	-3.69627
chr10	64134334	64134334	2.23948	0.00212981	2.94877
chr15	31508384	31508384	2.53673	0.00213037	1.51004
chr4	99579832	99579832	6.6701	0.00213085	-9.15113
chr16	30097683	30097683	86.8002	0.00213439	4.19099
chr20	9819487	9819487	11.3933	0.00213692	3.07366
chr8	144815490	144815490	11.7591	0.00214232	-4.21524
chr2	217557335	217557335	3.5584	0.00214382	-5.1009
chr1	160596069	160596069	71.0404	0.00214477	-13.5049
chr1	104616118	104616118	90.5539	0.00214536	-4.54754
chr5	43483906	43483906	1.11129	0.00214569	1.79454
chr3	52007689	52007689	20.0639	0.00214626	5.42675
chr1	1243021	1243021	8.07949	0.00214645	4.46254
chr16	58076085	58076085	90.7989	0.00214724	-9.41433
chr6	108439296	108439296	7.72866	0.00214962	4.52834
chr1	2491380	2491380	67.1466	0.00215	-15.7017
chr10	50818196	50818196	2.74188	0.00215178	-2.39975
chr13	110434494	110434494	53.4076	0.00215288	-11.4325
chr10	48438831	48438831	1.62241	0.00215375	1.5944
chr16	88449359	88449359	9.16543	0.00215402	6.0905
chr7	155623893	155623893	80.1302	0.00215452	15.4377
chr11	11863808	11863808	1.85207	0.00215623	-3.30367
chr18	77513165	77513165	89.6068	0.00215693	-7.79818
chr6	33422452	33422452	7.01034	0.00215834	4.90732
chr1	36039147	36039147	2.36046	0.00215834	-2.08027
chr9	140409907	140409907	92.3738	0.00216432	-5.02059
chr19	16862469	16862469	87.1881	0.00216449	7.87385
chr16	30772545	30772545	3.85525	0.00216511	-3.42838
chr5	141139808	141139808	62.2604	0.00216642	10.3396
chr14	100438229	100438229	12.389	0.00217102	2.9218
chr11	122527086	122527086	15.9328	0.00217237	-4.78442
chr21	34395283	34395283	12.6705	0.00217685	-2.93742
chr1	200885601	200885601	88.0666	0.00217923	9.29013
chrX	153200241	153200241	13.5961	0.00218039	5.83751
chr13	114585868	114585868	64.5771	0.00218392	-17.209
chr9	14315227	14315227	10.5207	0.002188	3.45396
chr12	20226326	20226326	96.9604	0.00218999	3.77004
chr21	47556798	47556798	76.0567	0.0021905	8.62415
chr19	39369431	39369431	68.0939	0.00219434	13.2099
chr2	18766179	18766179	85.2729	0.00219633	8.6118
chr10	124897204	124897204	2.22546	0.00219725	-1.63424
chr13	28367105	28367105	2.20885	0.00219993	1.77232
chr20	32031160	32031160	1.27396	0.00220015	1.76569
chrX	40031145	40031145	3.97052	0.00220079	3.09172
chr2	946725	946725	1.58282	0.0022012	2.7366
chr2	64978674	64978674	3.41729	0.00220282	4.03439
chr19	1132439	1132439	22.3004	0.00220314	-9.47528
chr9	131843454	131843454	10.2715	0.00220337	5.52399
chr2	91847698	91847698	12.1559	0.00220481	-10.3689
chr9	139581202	139581202	10.5419	0.00220563	6.55599
chr9	139614690	139614690	22.5829	0.00220827	6.63824
chr19	35396080	35396080	7.94287	0.00220896	-6.28609
chr10	31058640	31058640	97.1208	0.00220986	3.19264
chr6	170418173	170418173	88.2262	0.00221077	-3.96019
chr3	128208591	128208591	3.29644	0.00221574	4.36784
chr17	75905448	75905448	34.4017	0.00221609	-10.1843
chr6	117086870	117086870	2.29017	0.00221806	-2.19971
chr10	22623037	22623037	77.9222	0.00222477	10.7829
chr1	12678588	12678588	16.778	0.00222484	-4.41626
chr3	125932409	125932409	4.30213	0.00222615	-2.05225
chr11	70803824	70803824	95.3376	0.00222741	3.54716
chr19	52097905	52097905	0.887166	0.00222958	-1.72116
chr20	46391526	46391526	27.2979	0.00223061	16.079
chr1	110091578	110091578	12.6914	0.00223145	6.97138
chr15	90543270	90543270	8.97118	0.00223237	6.03621
chr2	62422472	62422472	9.4299	0.00223406	5.37961
chr10	129863313	129863313	39.5831	0.00223424	-9.72866
chr10	127585164	127585164	75.4005	0.00223439	-7.96254
chr5	1283791	1283791	96.7846	0.00223713	-3.78933
chr4	145341880	145341880	94.2211	0.00224418	-5.19384
chrX	40594533	40594533	1.16226	0.00224441	1.59914
chr6	134756451	134756451	97.889	0.00224496	2.10069
chr3	183948377	183948377	13.3827	0.00224907	3.2603
chr12	49391121	49391121	10.4692	0.00224961	5.72787
chr20	31162701	31162701	69.7235	0.00224981	-8.88975
chr8	142738267	142738267	47.9309	0.00225011	-9.91521
chr2	127807529	127807529	92.0547	0.00225152	-6.20032
chr1	230560410	230560410	15.6996	0.00225288	-4.48231
chr19	12792486	12792486	11.5077	0.00225351	-2.92982
chr19	48824710	48824710	1.76624	0.00225447	-3.19282
chr12	95945384	95945384	14.0843	0.00225508	9.61157
chr17	66597341	66597341	1.52616	0.0022559	1.37665
chr17	75865811	75865811	64.6193	0.00225611	-12.1211
chr16	31049313	31049313	93.8718	0.00225674	-15.2707
chr7	1587328	1587328	95.0842	0.00225733	4.55582
chr11	2402250	2402250	18.1435	0.00225896	-9.0979
chr20	17591944	17591944	75.3692	0.00225946	-15.4166
chr16	23366920	23366920	92.7682	0.00226059	5.07695
chr18	45663316	45663316	1.67427	0.00226095	-2.20489
chr1	17475708	17475708	10.3868	0.00226368	-4.3563
chr16	1270320	1270320	96.6507	0.00226546	3.78002
chr7	55516924	55516924	33.8867	0.00226572	7.21318
chr17	72857858	72857858	2.27913	0.00226662	-2.19233
chr8	65282333	65282333	18.9165	0.00226837	-5.82799
chr6	63985116	63985116	97.3848	0.00227066	4.25747
chr9	100070131	100070131	5.39954	0.00227066	5.88076
chr4	109791282	109791282	97.9822	0.002271	2.55798
chr4	6665787	6665787	4.4126	0.00227171	3.25513
chr8	21947035	21947035	13.7247	0.00227178	-4.0333
chr12	8548945	8548945	3.78073	0.0022718	2.20467
chr20	40134187	40134187	92.7663	0.00227253	-7.41117
chr16	78079860	78079860	9.74673	0.00227674	7.20875
chr12	8850580	8850580	1.25876	0.00227878	1.41759
chr9	139740015	139740015	37.1973	0.00227908	20.5669
chr1	40158076	40158076	2.62294	0.00228032	4.63997
chr22	38965797	38965797	17.3601	0.00228039	11.8503
chr19	1131250	1131250	40.7246	0.00228078	-13.9307
chr7	30634764	30634764	10.4219	0.00228089	-3.91178
chr13	30688209	30688209	90.6227	0.00228142	-5.68699
chr20	23028764	23028764	34.5614	0.00228246	-8.10173
chr10	124894861	124894861	1.49821	0.00228331	1.9764
chr14	77737458	77737458	1.48659	0.00228352	-1.93598
chr11	827128	827128	5.31041	0.00228547	2.38578
chr16	3117862	3117862	71.4657	0.00228686	-8.05519
chr3	101231669	101231669	1.29331	0.00228773	1.53183
chr19	17219051	17219051	8.91882	0.00229082	8.77196
chr6	151711672	151711672	13.2012	0.00229651	-4.1025
chr17	73084098	73084098	10.6428	0.00229902	-5.32993
chr19	56103769	56103769	88.7548	0.00230141	8.21058
chr18	70534319	70534319	1.44998	0.00230305	2.25255
chr1	91176537	91176537	13.1283	0.00230357	-4.81539
chr6	32014625	32014625	28.9623	0.00230478	7.36001
chr22	32058579	32058579	26.8718	0.00230645	-8.72251
chr7	27252725	27252725	15.0902	0.00230703	-10.0873
chr16	611311	611311	70.3002	0.00230732	8.28788
chr16	1273898	1273898	81.0298	0.00231055	11.4461
chr2	242713790	242713790	45.8976	0.00231476	-8.55064
chr2	74730397	74730397	3.97407	0.00231533	3.51303
chrX	17540717	17540717	13.1093	0.00231683	5.82575
chr3	62357294	62357294	13.1639	0.00231715	-4.50274
chr13	112985586	112985586	9.43461	0.00231865	3.76816
chr8	55380020	55380020	2.43378	0.0023194	-2.72978
chr1	87597643	87597643	8.16763	0.00232231	3.77868
chr3	48488296	48488296	6.90506	0.00233029	4.44882
chr17	71948559	71948559	3.71442	0.00233111	-1.65831
chr7	92238213	92238213	19.3892	0.0023315	5.23659
chr19	45899839	45899839	20.8674	0.00233232	11.3089
chr16	67208365	67208365	15.8837	0.00233298	3.59256
chr17	46687770	46687770	9.64116	0.0023336	4.15561
chr5	72497917	72497917	1.74158	0.00233474	-2.13992
chr7	23053719	23053719	7.86144	0.00233508	5.88614
chr5	133011585	133011585	72.9217	0.00233598	8.94463
chr9	72873829	72873829	7.47347	0.00233893	6.15135
chr9	114937610	114937610	9.71442	0.00234294	-4.88507
chr16	3207046	3207046	51.0559	0.00235347	-20.1617
chr11	2484420	2484420	95.7441	0.0023547	3.53097
chr9	112081616	112081616	9.62679	0.00235475	4.73585
chr16	89258100	89258100	45.9046	0.00235586	9.21305
chr20	60931687	60931687	17.9617	0.00235814	4.88179
chr2	98330273	98330273	88.0164	0.00235842	-5.19517
chr14	104927707	104927707	2.24388	0.00236016	1.52812
chr6	107391145	107391145	97.4778	0.00236126	-4.4007
chr9	87285385	87285385	10.9936	0.0023677	3.76914
chr14	55657870	55657870	10.7517	0.00236928	3.77748
chr22	18261467	18261467	76.1866	0.00236951	-16.1121
chr1	975562	975562	39.3386	0.00236986	8.84291
chr18	8935647	8935647	97.9748	0.00237177	-2.75301
chr10	66913063	66913063	95.5347	0.00237183	-6.30907
chr15	101098563	101098563	97.2166	0.00237206	3.31512
chr19	10216719	10216719	3.14778	0.00237248	-2.66663
chr7	37478071	37478071	94.9132	0.00237282	6.85276
chr18	76616849	76616849	93.9719	0.00237715	-8.04049
chr11	7535020	7535020	9.99781	0.00237945	3.94399
chr7	56866310	56866310	88.1273	0.00238045	-8.65224
chr12	53107910	53107910	9.98891	0.00238147	5.19376
chr17	1928209	1928209	10.6048	0.00238182	2.65801
chr16	87350764	87350764	12.7287	0.00238256	5.4167
chr17	40839855	40839855	84.3367	0.0023828	-5.77208
chr9	124498737	124498737	6.40152	0.00238349	5.86372
chr7	45128779	45128779	12.2615	0.00238701	5.08109
chr2	91937060	91937060	18.8577	0.00238719	-10.2136
chr17	36956193	36956193	11.7373	0.00238741	-2.19952
chr6	1602137	1602137	74.3219	0.00238763	6.59956
chr11	71948376	71948376	48.5153	0.00238764	-10.195
chr19	47922576	47922576	1.75708	0.00238838	2.05408
chr16	67282891	67282891	10.4371	0.0023892	-4.79923
chr20	48429572	48429572	9.88311	0.00239271	7.94462
chr16	8963583	8963583	55.8962	0.00239344	13.9305
chr2	46628	46628	20.0058	0.00239349	-7.45088
chr6	10887426	10887426	4.87019	0.00239368	3.61068
chr20	57465436	57465436	10.3037	0.00240049	6.6538
chr19	1147543	1147543	79.6301	0.00240088	-13.1009
chr10	131934741	131934741	12.842	0.00240283	2.79668
chr17	73915749	73915749	97.4648	0.002404	2.90821
chr9	139738955	139738955	47.1079	0.00240581	10.1306
chr2	187558675	187558675	10.5112	0.00241082	2.99283
chr8	144240945	144240945	4.00463	0.00241138	-2.82478
chr9	131154857	131154857	19.1672	0.00241192	-13.1661
chr6	132811878	132811878	46.6332	0.00241256	-10.0489
chr18	9614711	9614711	1.29431	0.00241596	1.42526
chr6	108489889	108489889	12.6419	0.00241678	-6.59793
chr10	44185642	44185642	12.3499	0.00241811	-3.72581
chr16	29818971	29818971	6.29537	0.00241837	4.16071
chr9	37002822	37002822	6.46695	0.00242261	5.75479
chr19	719461	719461	23.157	0.00242458	8.94695
chr5	157079024	157079024	6.59122	0.00242519	-4.14304
chr8	101322496	101322496	1.63593	0.00242689	1.4765
chr9	140917778	140917778	2.27089	0.00242983	-2.54944
chr17	23003	23003	71.3225	0.00243061	-8.77376
chr1	119527789	119527789	13.602	0.00243089	-4.16178
chr19	18485304	18485304	6.20404	0.00243311	-3.99435
chr4	1219302	1219302	87.4613	0.00243317	12.0276
chr18	45665950	45665950	19.9249	0.00243347	-10.2207
chr1	203097495	203097495	11.74	0.00243354	3.67513
chr6	41207460	41207460	25.983	0.00243418	-6.25879
chr10	45478095	45478095	87.2173	0.00243473	6.29918
chr5	140801035	140801035	18.0689	0.00243624	9.59121
chr16	67426666	67426666	57.1188	0.0024374	-15.806
chr7	152270513	152270513	85.8536	0.00243875	-10.5208
chr11	128085134	128085134	97.0872	0.00243946	3.43013
chr2	234260960	234260960	97.7216	0.00244005	-3.10751
chr8	2177270	2177270	97.1126	0.00244109	2.58233
chr5	176559628	176559628	8.20226	0.00244214	4.44923
chr21	46840412	46840412	22.135	0.00244718	6.69629
chr1	10895551	10895551	17.7206	0.0024483	-5.74128
chr3	524470	524470	86.796	0.00245035	-7.18362
chr5	192118	192118	57.371	0.00245053	16.4964
chrX	150151419	150151419	7.34126	0.00245054	6.08896
chr2	213763358	213763358	97.9067	0.0024506	3.43874
chr11	68608450	68608450	1.56101	0.00245146	2.06146
chr21	43439345	43439345	95.4781	0.0024537	-3.43722
chr12	57535993	57535993	51.4624	0.00245442	-8.31493
chr11	68924875	68924875	16.6253	0.00245483	-4.12546
chr20	36156532	36156532	12.1632	0.00245543	6.15184
chr14	105669464	105669464	5.83191	0.00245677	2.93979
chr11	46939936	46939936	1.18125	0.00245762	-1.43047
chr10	112258264	112258264	3.41365	0.00245881	1.46305
chr10	102672713	102672713	9.21524	0.00245977	3.28667
chr14	105346108	105346108	96.1272	0.00246122	5.20809
chr7	1096366	1096366	47.1987	0.00246303	16.2388
chr9	92141038	92141038	87.8518	0.00246313	-11.4876
chr10	31892208	31892208	1.30223	0.00246591	2.09252
chr1	153748120	153748120	1.91437	0.00246594	-2.66498
chr7	143008826	143008826	95.4472	0.00247187	-4.87233
chr15	31621824	31621824	59.3483	0.00247232	12.2901
chr12	298394	298394	10.6292	0.00247443	-2.75255
chr2	152814890	152814890	89.0999	0.00247534	7.80421
chr7	121952014	121952014	7.57133	0.002476	-4.90413
chr1	2934828	2934828	93.0548	0.00247621	7.17867
chr19	37795142	37795142	14.3846	0.00247748	-10.0138
chr19	47525090	47525090	3.41392	0.00247923	-2.43798
chr21	27813196	27813196	96.6748	0.00247984	4.52886
chr2	4155318	4155318	69.7191	0.00248037	-7.61214
chr2	9983090	9983090	46.3024	0.00248317	-13.5895
chr19	53597643	53597643	59.4364	0.00248499	9.29204
chr19	54445137	54445137	76.604	0.00248648	-8.51425
chr19	2095664	2095664	5.75069	0.00248715	4.23408
chr1	10754037	10754037	10.3584	0.0024882	4.71159
chr4	162460075	162460075	97.8643	0.00249778	2.42634
chr6	157099846	157099846	11.6758	0.00249922	3.34377
chr1	113044904	113044904	11.5808	0.00250185	2.87974
chr16	69600811	69600811	11.0913	0.00250313	3.80336
chr1	153681578	153681578	97.6051	0.00250343	-3.03815
chr2	48667962	48667962	1.00065	0.00250429	-1.57254
chr2	232260694	232260694	2.25398	0.00250496	-1.85838
chr19	44284964	44284964	27.4205	0.0025096	-12.0167
chr1	28919249	28919249	5.13532	0.00251049	2.31091
chr9	37029456	37029456	4.62391	0.00251192	3.83604
chr2	11623066	11623066	1.24789	0.00251594	1.83761
chr10	6131080	6131080	0.885866	0.00251635	-1.67315
chr18	14748484	14748484	25.8634	0.00251638	-9.30881
chr4	8073757	8073757	20.397	0.00251657	4.89486
chr3	50313996	50313996	33.6212	0.00251812	-11.5608
chr18	45456870	45456870	7.26505	0.00251881	-3.81446
chr5	130331801	130331801	97.2336	0.00251972	-4.54736
chr16	610114	610114	11.2763	0.00252264	2.93787
chr7	1336042	1336042	96.0116	0.00252308	-4.96924
chr9	98931903	98931903	22.873	0.00252379	-16.4887
chr17	45332055	45332055	12.2191	0.00252396	-8.21226
chr17	78426562	78426562	33.2641	0.00252399	-13.8847
chr11	621261	621261	75.0627	0.00252494	7.22786
chr11	115375065	115375065	1.75297	0.00252769	-2.13755
chr20	3063471	3063471	1.3881	0.00252836	1.35716
chr19	46907490	46907490	16.788	0.00252901	8.86062
chr2	7377828	7377828	94.8052	0.00252906	5.25547
chr1	975564	975564	34.3976	0.00252936	7.33202
chr20	37101580	37101580	1.02726	0.00253055	1.90405
chr16	85833049	85833049	8.2896	0.002535	-4.20135
chr19	54445375	54445375	25.9341	0.00253505	17.1566
chr16	22745798	22745798	10.6345	0.00254485	6.04573
chr22	24890529	24890529	19.5014	0.00254486	-6.0937
chr10	44198333	44198333	95.3959	0.00254576	-4.93409
chr11	126310475	126310475	52.8615	0.00254878	-11.2296
chr16	10479957	10479957	1.17706	0.00255466	1.64778
chr1	113249736	113249736	12.5763	0.0025553	-4.48737
chrY	10033501	10033501	11.8146	0.00255547	8.52106
chr4	3468061	3468061	93.9394	0.00255612	6.6086
chr22	44320243	44320243	3.76575	0.00255699	-3.20735
chr16	1170818	1170818	28.8445	0.00255913	10.1468
chr2	8710975	8710975	78.0211	0.00256461	-8.1095
chr6	1619833	1619833	13.0724	0.002565	-6.68774
chr5	139943734	139943734	1.07	0.00256574	1.78043
chr21	45403516	45403516	95.8413	0.00256734	4.09683
chr11	3663543	3663543	1.50303	0.00256735	-1.90913
chr1	63789625	63789625	2.61062	0.00256792	1.98265
chr12	51718069	51718069	72.8386	0.00256966	-14.2623
chr8	58791187	58791187	97.6085	0.00257251	2.5164
chr22	41460167	41460167	92.7837	0.00257254	5.8314
chr8	110433937	110433937	81.0662	0.00257413	14.749
chr17	1954650	1954650	3.46358	0.00257447	-2.04897
chr22	43582144	43582144	11.8648	0.00257465	4.14041
chr16	89739096	89739096	81.0264	0.00258053	8.57447
chr12	38548546	38548546	74.8316	0.00258178	7.2072
chr5	753938	753938	78.0023	0.00258516	-9.89963
chr4	1807586	1807586	82.2209	0.00258555	11.6714
chr11	66102679	66102679	35.1475	0.00258579	7.97768
chr5	134375118	134375118	3.54453	0.00258619	-3.97751
chr1	54941111	54941111	34.6777	0.00258632	14.4839
chr3	127348436	127348436	5.68686	0.00258667	-3.84461
chr11	16632511	16632511	30.2946	0.00258706	8.04268
chr1	228743017	228743017	74.5398	0.00258806	-9.8776
chr11	3610023	3610023	78.4761	0.00258903	-11.1243
chr15	31621843	31621843	13.4176	0.00259143	6.37919
chr2	3660953	3660953	85.6014	0.00259259	-7.07554
chr1	94375328	94375328	1.64903	0.00259294	-2.15025
chr14	103550649	103550649	7.16054	0.00259461	4.58498
chr3	160473768	160473768	10.3753	0.00259523	-3.27891
chr5	3594568	3594568	1.98763	0.0025958	-2.14959
chr18	29719813	29719813	76.872	0.0025963	-9.48679
chr2	118594128	118594128	5.55753	0.00259765	2.85281
chr11	72929197	72929197	14.0799	0.00259887	-3.83144
chr11	18477352	18477352	14.2266	0.00259922	-10.0481
chr3	50314099	50314099	30.4979	0.0026002	9.732
chr9	116778640	116778640	97.3064	0.00260042	2.94467
chr6	149867258	149867258	9.38036	0.00260391	-4.44308
chr10	18429444	18429444	1.55383	0.002604	2.17696
chr10	134806010	134806010	90.9899	0.00260445	-5.84099
chr7	129445204	129445204	92.8164	0.00260679	-6.75963
chr17	36862628	36862628	7.7224	0.00260694	-6.27759
chr7	62573386	62573386	78.4695	0.00260701	-9.7594
chr1	213104940	213104940	93.5519	0.00260788	-4.17521
chr4	6576872	6576872	1.62219	0.00260847	-2.22129
chr2	220416356	220416356	11.8901	0.00261126	6.27637
chr7	6193761	6193761	98.6803	0.00261682	1.93633
chr1	30758166	30758166	81.3434	0.00261762	-10.2842
chr22	25678206	25678206	3.60171	0.00261854	-2.95017
chr7	154468250	154468250	82.3768	0.0026186	-12.7565
chr16	2021935	2021935	11.1075	0.00261897	3.02276
chr12	123469284	123469284	7.84098	0.00262226	5.5537
chr6	167649822	167649822	91.3484	0.00262826	-8.17437
chr1	59248271	59248271	1.15746	0.00262918	-1.65829
chr15	83316320	83316320	1.90196	0.00263085	1.21617
chr12	123687401	123687401	97.1687	0.00263105	-2.6073
chr16	3203822	3203822	86.9073	0.00263186	-8.21069
chr8	145700311	145700311	12.2891	0.00263316	5.1656
chr3	128089226	128089226	82.5453	0.00263507	7.86522
chr16	3081454	3081454	53.801	0.00263581	6.45673
chr1	242852832	242852832	46.8659	0.00263591	33.2309
chr8	92729057	92729057	95.031	0.00263637	-3.90742
chr7	4300458	4300458	63.1741	0.0026364	16.8651
chr10	121411229	121411229	13.2589	0.00263872	4.39198
chr4	12765204	12765204	96.7517	0.00264102	3.49273
chr12	54394362	54394362	2.56168	0.00264122	-1.43544
chr16	86991578	86991578	78.1471	0.00264122	-10.0899
chr19	580591	580591	68.1727	0.00264178	-10.9492
chr16	67686887	67686887	2.69538	0.00264207	-2.39066
chr1	6305523	6305523	4.03381	0.002643	2.2642
chr19	20843325	20843325	49.6883	0.00264359	-13.8679
chr12	52215669	52215669	32.9776	0.00264435	-8.27068
chr8	2049035	2049035	91.5273	0.00264752	5.6681
chr15	52967996	52967996	85.6479	0.00264964	8.54324
chr1	85708662	85708662	95.0723	0.00265041	-4.97873
chr17	68165474	68165474	7.24463	0.0026509	5.59171
chr10	3110608	3110608	1.88544	0.00265516	-1.39952
chr2	176944477	176944477	10.4815	0.0026568	3.0789
chr12	1927261	1927261	97.6838	0.00265724	5.01916
chr20	40714430	40714430	95.5195	0.00265798	3.96959
chr21	37529847	37529847	2.81224	0.00265847	-4.72015
chr21	46439070	46439070	2.97592	0.00265932	1.92774
chr10	127137369	127137369	12.0835	0.00265993	-8.79493
chr4	54966745	54966745	11.8982	0.00266207	-4.58726
chr2	56410008	56410008	67.8781	0.00266793	-22.1478
chr4	7512451	7512451	56.9909	0.00267025	9.25187
chr4	73792556	73792556	96.9361	0.00267209	-4.26331
chr17	72208489	72208489	5.52367	0.00267225	2.6257
chr1	201857947	201857947	0.883202	0.00267255	1.84956
chr22	51158630	51158630	23.1751	0.00267296	8.22297
chr12	96932979	96932979	98.5793	0.00267391	2.21314
chr16	14403970	14403970	90.1126	0.00267442	-9.14927
chr20	22549567	22549567	3.60951	0.00267551	3.29789
chr3	50540732	50540732	1.38224	0.00267614	-1.27821
chr5	60922054	60922054	12.6576	0.00267703	9.89884
chr18	71949741	71949741	57.4351	0.00267838	10.8535
chr9	130607488	130607488	45.9211	0.00268081	-12.2241
chr16	2059606	2059606	9.16839	0.00268096	-3.58051
chr10	4035074	4035074	43.4606	0.00268099	11.1773
chr11	44298000	44298000	95.232	0.00268116	-2.41631
chr9	90474300	90474300	96.455	0.00268118	-5.7457
chr5	72715649	72715649	1.6504	0.00268253	-1.45033
chr17	72352915	72352915	38.0382	0.00268307	17.3398
chr10	45470660	45470660	9.28575	0.0026848	4.52737
chr1	876605	876605	3.44839	0.00268609	3.77588
chr4	95071310	95071310	97.5439	0.0026925	-3.06705
chr12	32543856	32543856	36.8661	0.00269477	-9.98966
chr17	37755401	37755401	6.75076	0.00269581	-5.63064
chr4	918553	918553	57.0003	0.00269624	-9.05392
chr8	145138001	145138001	12.9468	0.00269641	-4.11527
chr19	16683372	16683372	13.1535	0.00269692	4.56039
chr9	10612897	10612897	1.2633	0.00269824	1.48997
chr17	14205796	14205796	1.72738	0.00269863	-2.58977
chr20	62402051	62402051	94.7462	0.00269958	5.81245
chr1	1355422	1355422	10.8421	0.00270153	9.07789
chr17	8277340	8277340	96.2399	0.00270208	-5.5491
chr2	191878812	191878812	1.51245	0.00271065	2.48341
chr19	37795026	37795026	20.9601	0.00271269	-9.00989
chr16	49499006	49499006	13.9676	0.00271496	-8.77862
chr17	35850058	35850058	8.34926	0.00271542	5.20411
chr2	109527287	109527287	88.2891	0.00271612	6.45323
chr15	91515582	91515582	95.1677	0.00271705	-7.26282
chr16	2296515	2296515	98.5213	0.0027173	1.94016
chr2	121199724	121199724	11.5979	0.0027183	4.52797
chr9	98270667	98270667	1.65219	0.00272005	-2.59866
chr20	61716185	61716185	69.7338	0.00272023	-7.24678
chr1	36642095	36642095	49.4419	0.00272109	9.28756
chr20	62520191	62520191	97.4466	0.00272392	3.11052
chr8	143832372	143832372	78.394	0.00272412	24.5031
chr1	43919756	43919756	8.32503	0.00272551	4.26739
chr16	3345327	3345327	23.8105	0.00273905	7.28586
chr14	35864417	35864417	97.3683	0.00274011	3.821
chr11	64545588	64545588	9.34002	0.00274141	6.9585
chr14	105714815	105714815	2.39104	0.00274898	-2.45344
chr1	1475195	1475195	3.80152	0.00274983	-3.10745
chr1	1983185	1983185	79.6742	0.00275177	9.62083
chr15	75746536	75746536	7.93853	0.0027519	5.25421
chr1	218330202	218330202	23.8386	0.00275579	-6.83785
chr7	100285501	100285501	75.5218	0.00275615	-9.62456
chr1	1353618	1353618	72.5792	0.00275827	-7.84226
chr3	121903384	121903384	10.4761	0.00275882	-3.63701
chr1	153234115	153234115	12.8967	0.00276198	-3.57296
chr9	131534302	131534302	9.76513	0.00276324	4.52875
chr10	116163488	116163488	0.951878	0.0027649	-1.65244
chr6	19837655	19837655	13.205	0.00276651	4.3572
chr8	1649618	1649618	8.17991	0.0027675	5.46239
chr15	89921187	89921187	18.4176	0.00276833	8.92095
chr19	19880554	19880554	96.1123	0.00277198	-3.58837
chr22	50520845	50520845	37.2141	0.00277463	-9.86018
chr2	3642578	3642578	17.9914	0.00277925	14.9756
chr2	206594254	206594254	56.9668	0.00278093	8.03816
chr6	35310189	35310189	12.6923	0.00278113	-4.33835
chr9	130907119	130907119	95.4697	0.00278114	-6.89594
chr15	55891277	55891277	88.9856	0.00278509	7.47429
chr19	33747025	33747025	62.3894	0.00278543	-13.8613
chr8	72756666	72756666	2.92314	0.00278553	-3.49414
chr19	17918907	17918907	28.3074	0.00278588	13.4563
chr8	22423332	22423332	4.5717	0.00278595	-2.05914
chr16	54965055	54965055	1.27834	0.00278628	-2.10418
chr21	27108011	27108011	13.5817	0.00278643	3.81112
chr21	43146065	43146065	14.1915	0.00278892	8.09724
chr8	144505403	144505403	33.6377	0.00279123	-8.02025
chr2	218577279	218577279	85.9815	0.00279128	-10.3307
chr21	46368033	46368033	66.8764	0.00279146	5.7314
chr18	5543639	5543639	11.1267	0.0027948	-3.84569
chr16	2198576	2198576	1.20527	0.00279736	-1.8601
chr19	37795179	37795179	19.4282	0.00279893	-12.8093
chr9	100617144	100617144	3.93983	0.00279935	-4.40773
chr17	78867522	78867522	97.5355	0.00280009	2.78302
chr15	79383793	79383793	1.84257	0.00280198	-3.31667
chr10	90342996	90342996	1.46271	0.00280421	-1.55387
chr16	81437391	81437391	15.6695	0.00280664	-6.48638
chr2	10587844	10587844	1.70027	0.00280713	2.68424
chr16	88846284	88846284	19.132	0.00281173	11.4821
chr9	86419229	86419229	87.1554	0.0028126	16.1116
chr10	8040658	8040658	97.6425	0.00281274	3.50883
chr16	81661134	81661134	80.0838	0.00281593	-13.8985
chr1	178995381	178995381	5.68781	0.00281758	3.12101
chr2	45236333	45236333	13.0988	0.00281769	4.56295
chr14	58893627	58893627	1.02099	0.00281825	2.56441
chr2	91635046	91635046	5.64833	0.00282347	-2.80173
chr6	158661870	158661870	96.8748	0.00282985	5.09164
chr9	135038257	135038257	1.74225	0.00283008	2.40156
chr17	32078874	32078874	14.2703	0.00283023	3.22982
chr8	86132462	86132462	8.53404	0.00283029	4.22195
chr21	34399316	34399316	10.191	0.00283211	-4.47277
chr11	2589769	2589769	82.6127	0.00283506	-8.98111
chr1	77997721	77997721	92.2992	0.00283655	-9.09487
chr14	103989711	103989711	5.30581	0.00283693	-4.1257
chr19	58666115	58666115	10.9039	0.0028376	3.9306
chr1	113217600	113217600	0.772236	0.00283846	-1.86897
chr5	176237461	176237461	13.7752	0.00283989	-4.39547
chr5	4320065	4320065	97.5872	0.00284253	3.03326
chr19	46327129	46327129	80.4092	0.00284424	6.97973
chr17	30263522	30263522	16.732	0.00284435	5.39708
chr1	29189864	29189864	94.6737	0.00284464	5.09227
chr2	119603833	119603833	4.71457	0.00284633	-2.15029
chr10	8076178	8076178	12.5126	0.00284823	2.96069
chr2	5832906	5832906	2.88446	0.00284832	-3.762
chr11	101982150	101982150	9.85773	0.00284956	8.04369
chr6	31620354	31620354	10.7403	0.00284986	4.02829
chr4	10458641	10458641	7.73581	0.00285033	5.9425
chr17	19437172	19437172	11.1549	0.00285067	-4.4416
chr17	7906608	7906608	3.35137	0.00285157	-2.04218
chr7	151393223	151393223	30.1028	0.00285277	-8.48163
chr11	2891705	2891705	89.7989	0.00285317	6.85109
chr8	22928661	22928661	18.2261	0.00285515	-4.61165
chr2	219696472	219696472	74.6513	0.00285902	12.1025
chr12	34497144	34497144	43.6507	0.0028617	-6.94309
chr5	142496949	142496949	49.8362	0.00286461	-11.5552
chr14	54909846	54909846	95.812	0.00286774	5.86093
chr16	88301003	88301003	30.5572	0.00287087	5.7439
chr19	42468579	42468579	83.5148	0.00287203	-9.08691
chr16	57985853	57985853	65.8185	0.00287626	-10.6225
chr5	10649875	10649875	22.7248	0.00287651	13.88
chr16	73100426	73100426	15.3559	0.00287697	9.52869
chr8	145006431	145006431	71.9752	0.00287802	-14.6018
chr6	6004128	6004128	9.98679	0.00287972	-3.25618
chr22	45705751	45705751	3.4544	0.0028843	2.48555
chr19	37795061	37795061	24.9548	0.00288447	-6.443
chr2	132792929	132792929	87.8166	0.00288648	-8.73943
chr13	113803516	113803516	95.6278	0.00288839	-6.7746
chr5	938366	938366	96.3148	0.00289063	2.53401
chr11	117954103	117954103	52.7886	0.00289161	-11.5554
chr5	23623904	23623904	94.7736	0.00289164	4.46702
chr11	17740931	17740931	3.4859	0.00289565	2.392
chr8	145024999	145024999	13.1531	0.00289749	9.51876
chr11	66885430	66885430	27.1957	0.00290279	13.5921
chr1	21985939	21985939	2.05695	0.00290325	-1.86348
chr4	7512473	7512473	73.2179	0.00290586	11.1605
chr19	22799267	22799267	32.8763	0.00290591	11.0457
chr12	7068949	7068949	59.9323	0.00290644	-13.3662
chr17	74381090	74381090	1.87534	0.00290958	-2.08116
chr7	329561	329561	12.0944	0.00291338	8.31748
chr20	3870015	3870015	10.6521	0.00291645	-11.3567
chr17	30355	30355	1.71155	0.00291712	2.47355
chr11	14113137	14113137	85.8511	0.00291925	-7.17595
chr1	204120827	204120827	1.84668	0.00291941	-1.29177
chr18	11986342	11986342	94.4003	0.00292046	-8.29026
chr1	228558817	228558817	88.1976	0.00292379	6.65276
chr9	139596079	139596079	12.0813	0.00292464	-9.06726
chr22	50219681	50219681	14.7001	0.00292559	-6.86605
chr14	103689627	103689627	92.8478	0.00292946	-7.6105
chr1	15772170	15772170	73.0564	0.0029312	-8.17754
chr2	136874370	136874370	12.3645	0.0029317	9.2231
chr19	12958782	12958782	9.37423	0.00293352	7.96175
chr19	4596363	4596363	50.9382	0.002936	7.36275
chr17	70637397	70637397	89.5731	0.002938	-10.0935
chr9	95088254	95088254	8.69108	0.00293925	7.69745
chr20	60757803	60757803	10.4519	0.00294085	3.52842
chr10	80777022	80777022	96.8694	0.0029415	4.517
chr11	92931089	92931089	10.9759	0.00294209	-7.3187
chr21	45660668	45660668	2.42405	0.00294229	-1.95675
chr2	231712734	231712734	12.6144	0.00294283	5.5623
chr17	42836676	42836676	12.5824	0.00294292	4.7911
chr2	75001259	75001259	97.8804	0.00294347	-4.3891
chrY	13263503	13263503	75.7964	0.00294572	-12.2863
chr22	42322828	42322828	10.2069	0.00294719	3.40091
chr3	33138704	33138704	4.55181	0.00294724	6.42203
chr22	24059289	24059289	11.3503	0.0029501	4.26074
chr17	46711185	46711185	3.11733	0.00295075	3.70682
chr16	87642307	87642307	62.7698	0.00295496	11.8739
chr16	53164099	53164099	7.81893	0.00295631	-2.65789
chr14	104198062	104198062	93.3751	0.00295742	-6.42711
chr1	1106721	1106721	72.3615	0.00295769	10.1096
chr12	117593259	117593259	20.2188	0.00295799	4.99826
chr14	95797434	95797434	49.8365	0.00295944	-16.3503
chr5	58335855	58335855	2.8097	0.00296003	2.71771
chr20	25062567	25062567	10.2262	0.00296068	-5.01369
chr6	157542551	157542551	1.3621	0.00296151	-1.93768
chr22	19711449	19711449	39.0763	0.0029618	15.4431
chr21	44074031	44074031	19.5701	0.00296214	6.44029
chr20	48178949	48178949	25.6011	0.00296239	-9.87048
chr1	3155121	3155121	50.4561	0.00296415	-14.5364
chr17	3539700	3539700	9.91009	0.00296558	-5.75011
chr8	216637	216637	40.0304	0.00296905	-17.5221
chr4	1188617	1188617	16.8685	0.00297205	-4.8863
chr12	60127549	60127549	98.2338	0.00297305	3.06598
chr22	20850285	20850285	11.852	0.00297309	4.08882
chr1	22511847	22511847	13.0959	0.00297633	-8.39818
chr20	3662886	3662886	3.42056	0.0029779	2.17281
chr17	18129214	18129214	9.88856	0.00297801	4.16076
chr4	140655999	140655999	14.6195	0.00297931	-6.94286
chr4	8589269	8589269	76.345	0.00297938	-8.56553
chr6	131383910	131383910	11.058	0.00297959	4.45679
chr17	73008627	73008627	14.0924	0.00298549	-3.55056
chr11	67272651	67272651	12.3789	0.00298589	-3.06406
chr6	5997195	5997195	1.73289	0.00298706	-1.5334
chr19	1584646	1584646	95.1695	0.00298756	-5.17928
chr17	77539191	77539191	57.6168	0.00298945	-19.1691
chr17	65366449	65366449	90.9506	0.00299158	4.24971
chr19	47593176	47593176	93.9787	0.00299162	-5.16975
chr2	288327	288327	1.9116	0.00299183	2.38999
chr7	99698410	99698410	11.2114	0.00299354	-4.26787
chr1	895201	895201	13.5758	0.00299379	-4.64163
chr11	65265129	65265129	1.22478	0.00299392	1.71127
chr2	231712971	231712971	9.39935	0.00299428	6.23879
chr7	1809244	1809244	93.452	0.00299682	12.8733
chr11	74953216	74953216	2.65162	0.00299722	-2.58755
chr17	43247077	43247077	75.1402	0.00300004	-8.16872
chr16	21170133	21170133	1.40883	0.00300048	-1.77135
chr11	50227176	50227176	37.3386	0.0030058	-11.5487
chr17	31620065	31620065	1.18204	0.00300651	1.47707
chr12	131478709	131478709	96.6164	0.00300915	-3.5995
chr14	77422983	77422983	1.53709	0.00300934	-2.12302
chr22	29656811	29656811	41.9786	0.00301074	-9.49529
chr5	54519290	54519290	8.60399	0.00301121	-7.45417
chr12	34502182	34502182	79.4166	0.00301286	-9.21198
chr6	158093890	158093890	94.711	0.00301498	-6.30195
chr3	147111654	147111654	11.1659	0.00301732	3.08259
chrX	153041321	153041321	85.6458	0.00302055	-11.2866
chr16	699744	699744	11.6681	0.003021	4.40236
chr7	101930681	101930681	10.4596	0.00302121	6.98972
chrX	39955356	39955356	1.57807	0.0030213	1.45623
chr10	134211075	134211075	9.7167	0.00302189	6.30251
chr7	24613427	24613427	15.458	0.00302192	4.83876
chr12	52401504	52401504	19.4187	0.00302328	4.82969
chr18	14999712	14999712	29.5318	0.00302516	-8.15614
chr14	103697584	103697584	91.4504	0.00302652	7.45787
chr1	119543270	119543270	1.73464	0.00303102	-1.80335
chr9	136180109	136180109	85.4206	0.00303404	9.88527
chr11	129564579	129564579	89.1818	0.00303787	-9.04247
chr21	32629948	32629948	84.7192	0.00303874	-6.68097
chr6	122794156	122794156	97.5966	0.00303902	-2.70273
chr6	35995864	35995864	13.1188	0.00303978	3.92053
[truncated: 33,896 more rows]

## Sheet: S4 - Diff CpH Methylation
Table 4: Differentially methylated CpH sites (p<0.05)
chr	start	end	MeanMethylation	p-value	MethylationDifference
chr4	184827961	184827961	2.3727	1.59828e-06	-4.93424
chr17	11593366	11593366	8.31935	2.52231e-06	7.51871
chr3	52099473	52099473	0.556266	3.35916e-06	2.13223
chr1	12164559	12164559	2.41509	3.39819e-06	3.46637
chr14	75430313	75430313	12.5662	3.76372e-06	8.13803
chr8	144680079	144680079	0.869072	5.32573e-06	2.27111
chr12	109251714	109251714	2.33336	7.9216e-06	-6.46869
chr10	75532643	75532643	2.81969	9.46935e-06	-2.51173
chrX	153979280	153979280	1.17129	1.00935e-05	2.38239
chr15	75135664	75135664	1.70463	1.03648e-05	2.38344
chr22	46873748	46873748	2.54696	1.08398e-05	-3.85631
chr5	10284261	10284261	0.96777	1.21425e-05	2.07217
chr2	8723657	8723657	2.42199	1.28927e-05	5.76402
chr3	47205126	47205126	1.83353	1.29313e-05	-3.98689
chr15	75408570	75408570	2.58955	1.30787e-05	-4.30056
chr14	104825770	104825770	1.88157	1.43883e-05	3.47909
chr22	19872870	19872870	6.96062	1.45542e-05	7.55691
chr20	60991020	60991020	1.26039	1.51188e-05	-2.3518
chr9	101761126	101761126	1.64441	1.64189e-05	4.85712
chr6	1056949	1056949	1.01622	1.64316e-05	-2.56308
chr16	81934419	81934419	1.06386	1.72213e-05	2.54491
chr9	139915972	139915972	1.12656	1.74499e-05	-3.13581
chr19	8578892	8578892	0.891601	1.74514e-05	1.50263
chr7	131594154	131594154	0.660802	1.75739e-05	2.95802
chr1	212650605	212650605	1.6063	1.93618e-05	-3.11029
chr16	87900659	87900659	2.08461	1.96391e-05	-5.21828
chr18	76574498	76574498	8.5342	2.15523e-05	10.1886
chr6	1317923	1317923	1.53162	2.32581e-05	3.75466
chr19	3801342	3801342	0.560304	2.32913e-05	-1.39475
chr19	48825206	48825206	2.11993	2.38105e-05	-2.72632
chr5	167379762	167379762	1.94099	2.38239e-05	3.99823
chr19	2697934	2697934	5.99034	2.51741e-05	7.76323
chr3	171491276	171491276	2.11976	2.5194e-05	3.6445
chr16	29328201	29328201	2.85807	2.57832e-05	4.37932
chr17	68573864	68573864	0.827072	2.63669e-05	2.2101
chr18	51768865	51768865	1.53172	2.73066e-05	2.56859
chr9	138182610	138182610	9.97679	2.73554e-05	9.03716
chr4	2065051	2065051	1.14562	2.82849e-05	2.22768
chr1	204948744	204948744	0.67828	2.84757e-05	2.74296
chr2	166810350	166810350	0.890701	2.9613e-05	2.32769
chr16	419326	419326	0.492702	2.99203e-05	1.60745
chr3	40427859	40427859	1.17911	3.0049e-05	-2.82458
chr8	70490848	70490848	1.58513	3.04131e-05	-3.37358
chr15	89954945	89954945	0.781929	3.10987e-05	-1.62926
chr11	46696653	46696653	1.04776	3.14091e-05	2.78117
chr14	84979546	84979546	1.6221	3.58254e-05	4.16853
chr22	42062886	42062886	0.962964	3.70559e-05	1.77838
chr16	2114059	2114059	0.870785	3.71436e-05	2.02609
chr17	77218953	77218953	1.08088	3.79793e-05	3.37134
chr22	47785675	47785675	3.19186	3.9496e-05	4.20216
chr4	184579906	184579906	1.28706	4.04435e-05	2.95133
chr7	140732457	140732457	2.44528	4.08626e-05	-6.0003
chr4	175613464	175613464	0.905639	4.16355e-05	2.44806
chr2	240025067	240025067	3.60983	4.25101e-05	3.6156
chr14	34815262	34815262	1.21749	4.33468e-05	-2.18923
chr14	99860945	99860945	1.61762	4.34651e-05	2.71435
chr19	831448	831448	2.12004	4.53368e-05	4.3461
chrX	57936529	57936529	1.19233	4.53798e-05	2.42075
chr8	18360087	18360087	3.22511	4.74126e-05	4.77005
chr9	140243802	140243802	5.39087	4.78631e-05	-7.27624
chr1	207627655	207627655	0.944041	4.9869e-05	-1.67382
chr17	47439585	47439585	3.27149	5.22388e-05	-3.86683
chr10	3823994	3823994	1.60494	5.22497e-05	-2.27517
chr1	15060106	15060106	19.1429	5.46575e-05	16.6593
chr19	45458908	45458908	0.53945	5.66782e-05	-1.33059
chr4	119186833	119186833	2.13996	6.06719e-05	-2.47327
chr17	39845786	39845786	2.19317	6.09419e-05	-4.36244
chr2	74297836	74297836	0.6574	6.1588e-05	2.22633
chr16	57907185	57907185	1.26842	6.19033e-05	1.93268
chr9	124938290	124938290	1.34606	6.19835e-05	3.17484
chr19	52669939	52669939	4.75339	6.21869e-05	5.66602
chr13	52585994	52585994	1.11195	6.25652e-05	1.39872
chrX	101967543	101967543	1.02688	6.58697e-05	1.76723
chr14	104314372	104314372	0.799233	6.59571e-05	1.60258
chr10	119806606	119806606	1.31114	6.65625e-05	-2.39073
chr22	36732439	36732439	2.07133	6.68118e-05	3.3828
chr5	155108425	155108425	2.344	6.82293e-05	-2.25732
chr10	181705	181705	1.195	6.82778e-05	3.60086
chr2	86850222	86850222	0.972954	6.83591e-05	-2.50312
chr3	185986613	185986613	1.0923	6.84304e-05	1.85534
chr19	9435172	9435172	0.972575	6.85219e-05	1.39259
chr1	220174215	220174215	1.2713	6.88093e-05	2.49594
chr1	2237909	2237909	1.20846	7.01842e-05	2.33936
chr2	9983646	9983646	2.20846	7.0466e-05	-2.46144
chr11	66638851	66638851	1.70175	7.15587e-05	2.73225
chr16	34296037	34296037	1.65757	7.17305e-05	2.00019
chr10	32345006	32345006	0.959498	7.18413e-05	1.61928
chr9	136715499	136715499	1.59262	7.19109e-05	3.00648
chr6	30688671	30688671	1.42488	7.42905e-05	2.09555
chr1	1395854	1395854	7.29474	7.46428e-05	-5.88307
chr3	50310846	50310846	1.09641	7.4674e-05	3.22479
chr2	129080667	129080667	2.55723	7.56503e-05	4.41179
chr4	3421923	3421923	0.928675	7.63315e-05	-2.09133
chr1	22312781	22312781	2.33875	7.64828e-05	5.07155
chr7	85457225	85457225	0.555463	7.77987e-05	1.65352
chr13	114062455	114062455	1.8502	7.89036e-05	4.21871
chr4	139775468	139775468	1.73787	7.89179e-05	3.90319
chr21	46411704	46411704	0.93021	7.96929e-05	1.64338
chr7	2699375	2699375	1.13796	8.10287e-05	3.37564
chr6	7261544	7261544	1.38799	8.11489e-05	2.29849
chr3	5909582	5909582	3.11861	8.37509e-05	4.05963
chr2	1800681	1800681	1.52959	8.48969e-05	3.05066
chr4	8859866	8859866	1.73352	8.49575e-05	2.804
chr6	167040751	167040751	0.935128	8.58443e-05	2.08805
chr16	84861760	84861760	8.60556	8.72076e-05	-12.3988
chr16	4405594	4405594	0.783767	8.72718e-05	1.87251
chr3	43147574	43147574	0.862898	8.85525e-05	1.34059
chr1	145092284	145092284	4.70885	9.06413e-05	7.76013
chr19	5066335	5066335	2.71561	9.25296e-05	-3.52936
chr22	19584447	19584447	3.49334	9.2773e-05	4.65929
chr1	33336534	33336534	0.804242	9.33626e-05	1.85792
chr19	1291594	1291594	0.837757	9.43223e-05	-1.58388
chr9	140502551	140502551	1.01763	9.44148e-05	-2.36551
chr16	87578710	87578710	0.644966	9.48753e-05	1.83271
chr5	121290047	121290047	0.680976	9.54543e-05	2.42164
chr9	5086165	5086165	1.63301	9.56672e-05	3.2302
chr1	7506879	7506879	6.93459	9.65439e-05	8.61315
chr2	47039701	47039701	3.07703	9.66261e-05	-4.23847
chr3	46934232	46934232	1.04839	9.68094e-05	-1.27362
chr14	101147517	101147517	3.25054	9.72575e-05	4.65592
chr1	4565524	4565524	4.40438	9.79062e-05	-6.28767
chr3	13636693	13636693	1.80926	9.8245e-05	2.64663
chr7	556964	556964	1.23158	9.87646e-05	2.47919
chr6	147124883	147124883	0.650111	9.88448e-05	1.43838
chr10	30073510	30073510	2.80508	0.000101209	-5.22706
chr5	78397664	78397664	1.36667	0.000101486	3.51531
chr5	104864713	104864713	0.994198	0.000102033	2.04189
chr1	236959092	236959092	1.34055	0.000103134	1.9915
chr16	54962797	54962797	0.823529	0.000103265	1.66529
chr4	148538842	148538842	0.503342	0.000103423	1.40156
chr19	18548673	18548673	0.760028	0.000104465	1.24265
chr9	140502568	140502568	1.32227	0.00010476	1.91414
chr14	104600590	104600590	1.03075	0.000105261	2.02716
chr7	152543376	152543376	1.56594	0.00010622	2.34272
chr21	43312997	43312997	0.946749	0.000106564	2.22494
chr1	3070707	3070707	9.97379	0.000106997	5.74686
chr13	114302308	114302308	1.03153	0.000107785	2.1105
chr22	19929293	19929293	0.771926	0.000108658	2.68845
chr5	177411259	177411259	0.5777	0.00010972	-1.36616
chr17	79495986	79495986	1.01755	0.000110247	2.00637
chr22	42721076	42721076	1.01845	0.000110782	2.13252
chr1	230849793	230849793	1.96361	0.000110868	2.68606
chr2	63275150	63275150	1.5354	0.000110995	-1.95836
chr19	33686028	33686028	0.934969	0.000111237	-1.87462
chr1	1847370	1847370	5.70577	0.00011124	3.68794
chr20	61846897	61846897	0.774089	0.000112454	1.6614
chr16	1664895	1664895	1.78623	0.000113393	2.13943
chr15	40422265	40422265	4.25138	0.000113829	-4.26267
chr4	37822060	37822060	0.688392	0.000114999	1.525
chr12	53182512	53182512	9.92101	0.000115001	11.2978
chr5	139554795	139554795	0.60476	0.000115191	1.45373
chr19	54963349	54963349	1.1894	0.000115826	3.17212
chr20	44946392	44946392	0.786418	0.000116124	-1.64082
chr8	54997792	54997792	0.95915	0.000117044	-2.47901
chr8	144358287	144358287	0.9347	0.000117604	2.30006
chr18	76739863	76739863	0.83851	0.000118252	1.56801
chr6	108879825	108879825	1.04613	0.000119166	2.45826
chr19	48896126	48896126	1.30899	0.000119333	2.8894
chr10	31989529	31989529	2.63656	0.000120183	-4.9371
chr17	77903503	77903503	0.429454	0.000120382	2.17934
chr4	174089867	174089867	2.0511	0.000120667	2.855
chr4	125260254	125260254	3.69507	0.000121272	4.89347
chr8	107135240	107135240	1.62415	0.00012167	2.82992
chr10	135186814	135186814	0.912504	0.000123063	-1.52276
chr2	8678804	8678804	1.1686	0.000123113	1.95202
chr11	128590431	128590431	1.44131	0.000123645	3.15652
chr13	100621127	100621127	1.51644	0.000124061	-3.17827
chr6	39313026	39313026	2.21669	0.000124484	5.34055
chr16	84045086	84045086	1.96212	0.000124551	4.8235
chr19	40929273	40929273	7.3383	0.000125663	9.38757
chr16	33949554	33949554	3.94648	0.000127181	-6.00569
chr16	1876693	1876693	1.04455	0.000128011	2.46813
chr12	132688000	132688000	0.758398	0.000128127	1.76864
chr12	132042696	132042696	1.37095	0.000129749	2.41383
chr13	27317339	27317339	5.21168	0.000130535	6.52966
chr12	67788601	67788601	1.1741	0.00013088	-2.24703
chr3	73166527	73166527	0.984112	0.00013113	2.6173
chr19	29392293	29392293	7.0873	0.000131131	8.25461
chr6	6495186	6495186	0.720598	0.00013128	2.5637
chr10	112444042	112444042	1.06401	0.000132095	2.8747
chr3	36305916	36305916	0.750973	0.000132243	2.02671
chr9	138392851	138392851	3.16483	0.000132946	-3.31447
chr10	134068354	134068354	1.10018	0.000133467	1.80155
chr5	134904966	134904966	0.849272	0.000133479	1.57662
chrX	125808132	125808132	0.960779	0.000134247	3.13955
chr9	140263547	140263547	1.22601	0.000134363	2.31767
chr22	46409688	46409688	1.61743	0.000135898	-1.83547
chr22	49044542	49044542	1.95626	0.000135954	3.64304
chr17	59532533	59532533	1.7976	0.00013606	-3.05092
chr22	50988366	50988366	3.62304	0.000136324	5.70755
chr19	49969368	49969368	3.53753	0.000136619	4.19928
chr9	139514337	139514337	2.07056	0.000136979	4.29013
chr1	235668348	235668348	1.24275	0.00013714	-1.77608
chr22	26825601	26825601	1.04915	0.000137292	-2.13103
chr16	46824033	46824033	0.992562	0.000137959	-1.48557
chr1	112504997	112504997	0.940729	0.000138492	1.71932
chr19	35811572	35811572	6.9766	0.000139731	6.3128
chr16	1104831	1104831	1.22948	0.000140325	1.71204
chr20	4957261	4957261	3.32741	0.000140358	5.50155
chr10	132342327	132342327	0.615076	0.00014037	2.30958
chr18	77377672	77377672	1.33943	0.000140516	2.10043
chr10	855802	855802	5.35794	0.000140523	5.07445
chr16	86809316	86809316	0.817273	0.000140838	-1.86529
chr7	155602733	155602733	1.00436	0.000141168	-1.19077
chr17	10128439	10128439	0.567026	0.000141397	1.22984
chr1	213032003	213032003	1.86661	0.000141892	2.37387
chr12	752458	752458	1.14595	0.00014201	1.58116
chr21	44878712	44878712	1.36325	0.000142894	3.1985
chr1	146714596	146714596	0.678985	0.000143723	-1.52166
chr19	614413	614413	0.684061	0.00014415	-1.54508
chr7	73433144	73433144	3.3671	0.000145248	4.85748
chr15	91670706	91670706	3.6861	0.000146007	5.45925
chr11	125868687	125868687	9.05474	0.000147585	-8.28901
chr12	84756651	84756651	2.07929	0.000149716	3.52664
chr12	133030223	133030223	4.87104	0.000149725	6.86298
chr9	35072024	35072024	0.88352	0.000149833	1.43499
chr16	89257934	89257934	1.54737	0.000150379	3.60984
chr19	4444239	4444239	1.46216	0.000150836	2.73296
chr11	858747	858747	0.864821	0.000151313	2.04116
chr22	37542772	37542772	0.551586	0.000151866	1.96629
chr6	168709716	168709716	2.0048	0.000152426	4.16588
chr6	4295921	4295921	3.20507	0.000152637	6.79549
chr7	63741306	63741306	2.86745	0.000152714	4.15663
chr4	21950310	21950310	0.752178	0.000153902	1.58937
chr12	126581248	126581248	7.6527	0.000154958	8.626
chr14	50088283	50088283	0.564683	0.000155305	1.41587
chr19	46443555	46443555	0.5552	0.000156014	1.35727
chr18	18711622	18711622	0.616523	0.000156804	1.76033
chr20	62729705	62729705	0.852755	0.000156881	2.32018
chr11	1522748	1522748	5.45406	0.000157286	4.12538
chr10	11339279	11339279	12.5861	0.00015769	9.14261
chr4	2072671	2072671	1.44842	0.000157928	-3.37269
chr12	100593970	100593970	1.31017	0.000158437	1.86292
chr20	20749210	20749210	0.743846	0.000158669	1.98967
chrX	152767261	152767261	2.198	0.000162731	3.35534
chr3	160283043	160283043	1.72454	0.000163301	2.29616
chr9	33447434	33447434	0.848121	0.000163602	1.53168
chr1	212654654	212654654	2.83371	0.000164945	-4.24166
chr19	40561803	40561803	1.79766	0.000165071	-2.25554
chr19	12888869	12888869	1.32386	0.000165128	-1.692
chr7	132167228	132167228	1.09486	0.000165933	-3.32534
chr2	19550465	19550465	0.54384	0.000166161	-1.28595
chr19	49522176	49522176	1.48583	0.000166375	1.7746
chr6	26259652	26259652	1.77904	0.000166533	3.48608
chr5	31785750	31785750	2.14162	0.000167196	-2.94757
chr2	100816755	100816755	0.825309	0.000167503	-1.95978
chr10	17323818	17323818	3.39617	0.000167924	-4.46382
chr9	136593200	136593200	1.91722	0.000168029	2.33834
chr18	54230300	54230300	0.934106	0.000168299	1.8785
chr16	3658533	3658533	0.54199	0.000169118	1.79968
chr13	112297130	112297130	2.0256	0.000169197	3.83148
chr17	79315697	79315697	1.24711	0.000169426	-2.85083
chr17	27949844	27949844	1.94662	0.000169621	-3.71181
chr10	74033125	74033125	1.07232	0.000171503	1.64771
chr20	978522	978522	1.52497	0.000171545	2.30913
chr12	131265719	131265719	4.91574	0.000172683	-5.2125
chr16	346483	346483	1.72044	0.000172852	4.08978
chr13	114062404	114062404	0.846366	0.000173374	2.47346
chr17	76526704	76526704	2.99487	0.00017492	5.55811
chr9	138142806	138142806	1.16688	0.000176802	1.73575
chr2	234112958	234112958	2.79956	0.000176906	3.49489
chr9	35162200	35162200	0.95401	0.000177696	1.69164
chr6	36098113	36098113	0.849597	0.000178018	1.20252
chr6	134496268	134496268	1.52144	0.000178189	4.09866
chr7	27196516	27196516	0.896854	0.000178379	2.05541
chr19	3578408	3578408	1.60555	0.000178411	3.41688
chr1	64936225	64936225	1.48529	0.000178484	2.20944
chr6	114181604	114181604	0.499361	0.00017859	1.43939
chrX	124824809	124824809	2.29121	0.000178712	3.48404
chr13	67348022	67348022	2.17741	0.000178947	4.00554
chr11	636539	636539	0.640379	0.000179595	1.50007
chr22	45021953	45021953	1.43834	0.000180813	3.14654
chr2	109255371	109255371	5.26703	0.000182105	4.3892
chr15	63751489	63751489	5.40334	0.000184313	8.47824
chr1	1159568	1159568	1.8357	0.000185626	3.29797
chr2	215505246	215505246	13.3997	0.000186562	9.53904
chr6	166901742	166901742	1.17731	0.000186588	3.26248
chr9	138680889	138680889	1.11152	0.000186609	1.86484
chr1	26233121	26233121	1.26709	0.000186637	1.60791
chr20	62168056	62168056	1.20908	0.000187553	2.17578
chr2	187558652	187558652	0.849835	0.000187944	1.18572
chr3	101270687	101270687	0.644707	0.000188637	2.44119
chr7	1981238	1981238	0.621967	0.000188856	1.45495
chr3	14304973	14304973	1.92907	0.000189976	4.66184
chr15	100537710	100537710	6.58965	0.000190689	4.50146
chr12	124457417	124457417	0.7076	0.000191037	-1.28378
chr16	1144844	1144844	4.02248	0.000191049	6.78418
chr16	1496024	1496024	2.14972	0.000191651	-5.47581
chr17	79098393	79098393	1.17496	0.000193345	1.73837
chr6	52284867	52284867	0.842175	0.000193883	-1.54079
chr4	124966329	124966329	1.47182	0.000194094	3.3362
chrX	153626462	153626462	0.762936	0.000194298	2.0827
chr9	25089065	25089065	1.20315	0.000196249	2.70233
chr18	77289060	77289060	2.79928	0.000196368	4.0476
chr21	46352713	46352713	0.584563	0.000197779	-1.18008
chr20	44001705	44001705	3.37717	0.000198275	4.13028
chr16	75551790	75551790	0.479087	0.000198403	1.71041
chr21	44836790	44836790	2.86256	0.0002	3.94215
chr19	1401476	1401476	0.773388	0.000201696	-1.42155
chr14	76044785	76044785	0.824261	0.000202369	-1.15771
chr15	31542396	31542396	8.50468	0.000203617	7.94179
chr2	158722254	158722254	0.958879	0.000206108	2.48926
chr12	132975160	132975160	4.47758	0.000207437	-4.67176
chr1	224033255	224033255	0.730157	0.000208627	2.06036
chr21	34915554	34915554	0.692847	0.000211197	1.81922
chr1	119870208	119870208	1.20783	0.000211419	-2.46406
chr7	1715355	1715355	0.675789	0.00021171	1.72196
chr8	41348494	41348494	0.656464	0.000213244	-1.31933
chr13	101184411	101184411	4.58151	0.000213472	4.37245
chr17	46607839	46607839	0.755251	0.000213755	1.5091
chr1	16498055	16498055	1.03734	0.000214156	2.78995
chr14	19422679	19422679	0.901903	0.000214163	1.61738
chr7	1363403	1363403	0.818438	0.000214341	-1.54388
chr8	141467370	141467370	0.889928	0.000216046	1.96501
chr14	94640675	94640675	1.75565	0.000217146	-1.81459
chr9	36733024	36733024	2.24141	0.000218694	2.95829
chr2	25236521	25236521	1.22132	0.000219414	3.73101
chr4	128929537	128929537	0.590041	0.000220081	-1.57047
chr11	119188034	119188034	1.65474	0.000220105	1.72698
chr22	32961043	32961043	6.77353	0.00022052	9.1266
chr9	137227796	137227796	0.855709	0.00022057	2.27185
chr9	38424222	38424222	0.872085	0.000220739	-1.13641
chr14	57046749	57046749	1.0483	0.000220855	1.42079
chr5	37840515	37840515	0.785391	0.000221072	1.17021
chr16	33965651	33965651	1.44959	0.000221871	-2.24127
chr12	105629893	105629893	1.82907	0.000222554	3.16272
chr11	593772	593772	0.914771	0.00022272	2.30666
chr17	30459560	30459560	1.06057	0.000222863	1.79446
chr8	68079583	68079583	0.815942	0.000223126	1.81241
chr15	40362713	40362713	2.43485	0.000223191	-5.48914
chr18	8363087	8363087	1.86015	0.000223454	2.33225
chr22	45004286	45004286	6.60736	0.000223745	7.54906
chr6	138745509	138745509	0.368421	0.000224039	1.6185
chr9	137978856	137978856	1.11128	0.000224199	1.95436
chr18	12657356	12657356	0.724182	0.000225107	1.38312
chr10	134836074	134836074	2.94788	0.000225234	4.63554
chr19	45932111	45932111	0.896293	0.000225264	-1.39336
chr13	110435467	110435467	1.1269	0.000225873	2.61387
chr8	134475428	134475428	4.4213	0.000227882	-4.55901
chr1	6639761	6639761	0.625574	0.000228827	-1.22016
chr4	3678934	3678934	5.63416	0.000229997	7.16854
chr6	139892736	139892736	0.987245	0.000230614	1.62987
chr6	160308015	160308015	2.62145	0.000231188	5.26396
chr19	1630576	1630576	0.678355	0.000232056	-1.54188
chr1	228539738	228539738	0.511412	0.00023241	1.97215
chr11	45400277	45400277	0.748317	0.000232838	2.62835
chr19	14185370	14185370	1.06209	0.000234138	-1.61777
chr11	34202993	34202993	5.75341	0.000234418	4.14739
chr2	26396841	26396841	1.41955	0.000235656	-1.79791
chr16	3185339	3185339	0.872853	0.000236808	-1.32139
chr7	67936062	67936062	2.73983	0.000237895	3.47841
chr18	55847529	55847529	1.22737	0.0002379	1.75727
chr4	7688276	7688276	3.27863	0.000237905	3.45316
chr8	143057902	143057902	0.716447	0.000237988	-1.68214
chr9	138085525	138085525	2.8411	0.000238057	4.67422
chr3	57678653	57678653	1.91173	0.000238801	2.52914
chr2	241262592	241262592	1.41721	0.000239121	2.40279
chr12	120241948	120241948	1.01011	0.000239266	1.24773
chr5	140744356	140744356	1.32012	0.000240303	2.2704
chr1	2725093	2725093	16.0118	0.000240494	10.3709
chr17	216858	216858	0.970918	0.000240924	2.10733
chr6	67191303	67191303	0.800866	0.000241505	1.50868
chr10	133029657	133029657	0.887614	0.000241973	2.31731
chr5	23305388	23305388	0.437524	0.000242654	2.53025
chr1	207142563	207142563	4.60517	0.000243435	5.7988
chr17	1860172	1860172	0.703873	0.000243513	1.67728
chr17	18025097	18025097	0.813196	0.000243642	2.51496
chr17	47297304	47297304	1.76523	0.000243903	2.42406
chr20	57928199	57928199	0.816258	0.00024522	-1.91412
chr14	24505824	24505824	0.721739	0.000245501	-1.27215
chr10	128974594	128974594	0.44371	0.000245563	1.48317
chr19	45200694	45200694	1.49352	0.000245822	2.39384
chr8	54775800	54775800	3.77299	0.000245837	-7.16332
chr12	125670957	125670957	2.92441	0.000246333	3.04243
chr19	46234011	46234011	1.73602	0.000247011	1.68127
chr8	144798586	144798586	0.842393	0.000248737	2.21285
chr16	1358859	1358859	1.09736	0.000248911	1.55495
chr19	55998148	55998148	6.6622	0.000249425	-7.94408
chr19	12996703	12996703	0.908076	0.000249524	1.32238
chr12	130670276	130670276	2.38743	0.000249741	4.8397
chr11	18230710	18230710	0.64686	0.00025089	1.39469
chr20	61781775	61781775	1.00884	0.000251202	1.67681
chr1	245851415	245851415	1.22617	0.00025287	-2.13112
chr18	60659197	60659197	1.6665	0.000253208	3.43672
chr1	54965314	54965314	1.41832	0.000254409	-2.0441
chr19	4714254	4714254	1.32338	0.000254661	2.63084
chr3	108598260	108598260	1.93464	0.000255022	-2.9636
chr10	45938971	45938971	0.836632	0.000255513	-1.55416
chr10	114885443	114885443	6.58792	0.000255634	4.31614
chr4	606322	606322	0.962783	0.000255915	1.2991
chr1	17051741	17051741	0.976317	0.000256546	-1.97372
chr16	11570641	11570641	0.580721	0.000256607	1.75147
chr2	25421025	25421025	2.20265	0.000257197	2.98602
chr20	61466864	61466864	2.41564	0.000257822	3.0486
chr21	16765078	16765078	1.96324	0.000257845	3.27034
chr1	4715828	4715828	2.46708	0.000258892	-2.30455
chr5	1097209	1097209	1.66655	0.000259445	2.72464
chr7	155915210	155915210	3.49686	0.000260177	-3.96207
chr11	74014773	74014773	1.97271	0.000261204	2.33757
chr5	96742958	96742958	1.27056	0.000261944	2.36431
chr12	58131985	58131985	0.523638	0.000262578	1.49711
chr3	125437678	125437678	7.84716	0.000262639	11.1013
chr16	89796603	89796603	1.17199	0.000263398	3.03286
chr3	13322762	13322762	1.31334	0.000264555	-3.3733
chr7	53341713	53341713	2.53234	0.000264828	-3.76046
chr16	86565902	86565902	3.18034	0.0002658	4.91667
chr12	8405139	8405139	1.25904	0.000266015	2.79729
chr4	60405943	60405943	1.28895	0.000266499	-1.7183
chrX	21367180	21367180	1.0855	0.000266814	-2.72771
chr19	18968222	18968222	0.981569	0.000267146	-3.14953
chr7	157744476	157744476	1.40837	0.000267338	3.20294
chr20	62027357	62027357	2.44303	0.000267406	4.79224
chr1	212517568	212517568	1.01639	0.000268043	1.69563
chr15	45409181	45409181	1.22312	0.000268987	-1.82449
chr20	36543903	36543903	0.653241	0.000270284	-1.46613
chr12	31961574	31961574	7.84385	0.000271913	-8.68703
chr6	108444939	108444939	1.22785	0.000272053	2.74551
chr3	193878447	193878447	6.09265	0.000272165	6.80042
chr3	195636436	195636436	1.26307	0.000272229	1.95315
chr1	210825856	210825856	1.10459	0.000272409	2.34773
chr3	71774676	71774676	0.479403	0.000273005	1.82623
chr3	44519220	44519220	0.678703	0.000273358	-1.64422
chr17	38278874	38278874	0.816875	0.000273651	1.20826
chr17	78639015	78639015	2.03848	0.000275147	-3.09837
chr16	61328491	61328491	1.08877	0.000275593	1.66761
chr9	135996294	135996294	1.02617	0.000275774	-1.88449
chr7	705926	705926	0.700649	0.000276049	-1.84516
chr22	47568595	47568595	1.80662	0.000276753	2.7175
chr21	44043935	44043935	7.08766	0.000277026	5.23051
chr8	41435554	41435554	0.530314	0.000279746	1.16765
chr21	45109674	45109674	1.29911	0.00028044	2.31235
chrX	103535497	103535497	1.25272	0.000280683	2.1371
chr13	112619948	112619948	10.8786	0.000281051	10.2585
chr2	232260722	232260722	0.662257	0.000281243	1.10523
chr11	108288181	108288181	0.935232	0.000281309	-1.85346
chr17	80294938	80294938	0.865378	0.00028162	-2.37222
chr2	204599655	204599655	0.413199	0.000281836	1.45085
chr17	76886651	76886651	3.79403	0.000282211	-7.38656
chr22	45975790	45975790	23.2829	0.000282325	-14.7654
chr14	75421330	75421330	0.942167	0.000282637	2.19412
chr19	48216615	48216615	0.547481	0.000283538	1.75242
chr1	3418060	3418060	1.09738	0.000283547	2.00587
chr4	1399679	1399679	1.38673	0.000283728	-1.84119
chr10	11742006	11742006	2.29877	0.000283849	2.90395
chr11	124790846	124790846	0.616153	0.000284004	1.44864
chr9	125168692	125168692	4.72716	0.000284481	5.89348
chr15	70462737	70462737	1.01834	0.000284663	1.76918
chr8	23021136	23021136	2.63443	0.000284712	-2.23826
chr10	90995385	90995385	1.22621	0.000287382	2.39928
chr12	133675868	133675868	0.816071	0.000288186	2.12674
chr8	67344741	67344741	0.652751	0.000288429	1.42319
chr5	125646202	125646202	5.37402	0.000288641	6.41504
chr11	50227099	50227099	1.11125	0.000289353	1.22266
chr19	47525037	47525037	2.68432	0.000290003	-2.49571
chr11	2019128	2019128	0.712264	0.000291047	-2.18248
chr12	110029204	110029204	1.33122	0.000291407	-2.41042
chr7	1266925	1266925	1.56804	0.000292337	1.6821
chr22	50057054	50057054	2.32913	0.000293382	2.82401
chr20	30433248	30433248	1.75286	0.000293393	2.19876
chr8	21829889	21829889	1.39984	0.000295849	2.5585
chr14	97919978	97919978	0.588474	0.000296361	1.54135
chrX	76960646	76960646	0.43074	0.000296649	1.71501
chr7	1688178	1688178	1.34799	0.000297184	2.2275
chr14	97165163	97165163	0.850439	0.000298186	-1.98026
chr7	98467609	98467609	1.75574	0.000300251	-2.08187
chr20	61682412	61682412	4.98817	0.000300694	8.06887
chr19	41083329	41083329	0.964816	0.000300836	1.2832
chr4	6927090	6927090	0.98163	0.000301088	-1.72124
chr6	156886762	156886762	12.9232	0.000302176	11.9158
chr12	107995746	107995746	1.34569	0.000303977	2.38205
chr11	850987	850987	1.41696	0.000304456	1.75074
chr6	35704196	35704196	1.04294	0.000305043	1.6378
chr21	45742669	45742669	1.50879	0.000305398	2.64838
chr7	101460537	101460537	0.709274	0.000305938	1.61867
chr10	23481201	23481201	1.92861	0.000305962	-2.31094
chr16	89642237	89642237	0.822508	0.000306088	1.27932
chrX	153524237	153524237	1.8024	0.000306268	3.32407
chr11	67438516	67438516	7.12787	0.00030644	6.8532
chr11	69206548	69206548	0.51947	0.000306625	1.71711
chr15	76627540	76627540	1.05449	0.000306831	2.32802
chr19	1159996	1159996	1.98019	0.000306994	3.14695
chr19	42788657	42788657	0.858081	0.000307098	1.48288
chr11	57526798	57526798	0.636998	0.000307263	1.32682
chr7	27215325	27215325	1.15571	0.000308	1.67784
chr4	185041637	185041637	0.546198	0.000309192	-1.41602
chr13	114524147	114524147	1.26463	0.000311077	1.7079
chr10	130725454	130725454	9.46804	0.000311208	7.61221
chr16	51168334	51168334	0.507371	0.000311781	1.31864
chr11	66080436	66080436	0.762998	0.000311864	-1.309
chr1	117661268	117661268	1.67998	0.000312876	3.99385
chr11	119373008	119373008	2.80941	0.000313136	3.36883
chr20	62570576	62570576	1.15695	0.000313245	-1.64207
chr17	80139153	80139153	1.63754	0.000313688	3.97792
chr9	35685695	35685695	1.85414	0.0003142	3.34073
chr10	104953036	104953036	0.663356	0.000314501	1.28797
chr3	149001966	149001966	3.49571	0.000315416	5.65382
chr3	127109419	127109419	2.38849	0.0003157	2.76066
chr7	155205059	155205059	0.653484	0.000316149	1.44952
chr17	72405203	72405203	1.21941	0.000316381	2.52954
chr10	123877587	123877587	4.36222	0.00031663	4.28217
chr2	102286308	102286308	1.15257	0.00031721	2.74449
chr11	68075741	68075741	0.453372	0.000317775	1.43188
chr16	86337774	86337774	0.649971	0.000317809	1.75681
chr13	102720924	102720924	0.875666	0.000318585	1.7452
chr2	10663599	10663599	0.578624	0.000320553	1.46705
chr17	18011778	18011778	1.58798	0.000321459	-2.18965
chr3	90269071	90269071	2.34369	0.000321706	3.64449
chr4	117970729	117970729	1.78904	0.000322496	2.06608
chr3	123009323	123009323	1.70772	0.000324067	3.78693
chr21	43529755	43529755	1.96669	0.000325344	4.04053
chr4	84358683	84358683	1.39416	0.000325573	3.08059
chr1	200302582	200302582	2.61048	0.000325588	-2.74665
chr16	57796797	57796797	2.78858	0.00032591	4.63123
chr10	84784273	84784273	0.593013	0.000326535	1.55847
chr16	29231868	29231868	1.99575	0.000326664	-3.18931
chr8	145133589	145133589	0.735324	0.000328048	1.707
chr2	220223310	220223310	1.4428	0.00032815	1.71365
chr21	47573105	47573105	0.550059	0.000328348	1.72211
chr15	37004612	37004612	12.7215	0.000328747	11.805
chr19	50962310	50962310	0.639552	0.000329366	2.45672
chr4	88141158	88141158	0.880918	0.000329867	-2.47905
chr1	58525730	58525730	4.65021	0.000332925	-6.51226
chr10	135052008	135052008	1.16807	0.00033299	1.64655
chr19	54350801	54350801	0.483798	0.000333545	-1.36993
chr6	37616720	37616720	1.51622	0.000333812	-1.74796
chr12	133405445	133405445	1.3869	0.000335314	1.62096
chr1	1102846	1102846	1.78296	0.000335552	3.09976
chr2	174878099	174878099	1.36717	0.000335629	2.29227
chr17	81009786	81009786	0.906167	0.000336645	1.90743
chr15	75611094	75611094	6.23945	0.00033688	8.19319
chr10	71337718	71337718	0.619526	0.000338631	-1.38109
chr20	17209494	17209494	0.498309	0.000339041	1.2975
chr10	106401248	106401248	2.3536	0.000339091	2.68929
chr5	180650205	180650205	0.692033	0.000339433	-1.73017
chr4	89169670	89169670	1.56627	0.000339549	2.56299
chr16	89794928	89794928	1.22764	0.00033971	2.19154
chr7	101891992	101891992	2.31465	0.00033983	-3.34491
chr11	120996303	120996303	11.2434	0.000339869	6.85451
chr4	8203562	8203562	1.87494	0.00034037	2.26228
chr17	27139429	27139429	0.725821	0.000342551	-1.36603
chr17	77763660	77763660	1.14503	0.000343317	-1.31382
chr1	1225778	1225778	2.1211	0.000343897	2.83211
chr22	50511769	50511769	1.14098	0.000344593	-2.33722
chr22	51124231	51124231	1.06005	0.000344661	-2.31843
chr2	443478	443478	4.927	0.000346017	6.82118
chr2	6418136	6418136	2.07502	0.000346205	2.81798
chr10	133923116	133923116	1.64999	0.000346745	4.5235
chr6	35690342	35690342	2.22224	0.000349664	3.20583
chr3	119042187	119042187	1.20473	0.000349965	1.9611
chr22	19974462	19974462	1.07078	0.000350213	-1.63129
chr17	10024573	10024573	0.617406	0.000350357	1.33553
chr3	126566159	126566159	2.07431	0.000350357	4.24237
chr16	74769244	74769244	0.583518	0.000351081	-1.34056
chr17	72754533	72754533	0.637488	0.000352155	1.21572
chr9	132437384	132437384	0.653004	0.000353425	-1.74374
chr4	190285262	190285262	6.21121	0.00035347	4.7994
chr2	25149602	25149602	0.984254	0.000353602	-1.90007
chr19	39870650	39870650	0.684005	0.000354322	1.14737
chr1	205503487	205503487	0.766531	0.000354707	1.96271
chr9	138649280	138649280	1.47964	0.000354824	2.70764
chr4	99182251	99182251	0.659228	0.000354919	1.54068
chr14	105353942	105353942	2.59924	0.000355083	3.16247
chr7	66309890	66309890	1.50309	0.000355801	-3.10371
chr10	87977623	87977623	3.31421	0.000355892	3.63884
chr3	197808154	197808154	0.828829	0.000357113	-1.69379
chr4	2403148	2403148	7.88345	0.000358207	7.26056
chr1	24703151	24703151	3.84657	0.000358265	6.92676
chr13	99229524	99229524	0.599034	0.00035886	2.09795
chr1	113249788	113249788	1.11436	0.000359034	-2.25956
chr1	113051951	113051951	0.966688	0.000359229	1.47283
chr20	42830912	42830912	0.678225	0.000360198	1.48722
chr10	22614358	22614358	0.6826	0.000360838	1.50142
chrX	136648442	136648442	1.7456	0.000360861	2.4267
chr7	5570008	5570008	0.625686	0.000361157	1.35973
chr16	85568770	85568770	0.753384	0.000361193	2.14263
chr16	630122	630122	1.99526	0.000361235	3.27944
chr11	41894268	41894268	0.609238	0.000361382	-1.5043
chr22	42310463	42310463	1.78368	0.000363136	-1.87275
chr21	47842192	47842192	0.584939	0.00036323	-1.61113
chrX	64808374	64808374	1.61811	0.000363765	-2.61122
chr1	10909385	10909385	2.72001	0.000364321	3.11646
chr4	2536390	2536390	0.597094	0.000364586	1.87315
chr8	143696121	143696121	1.76713	0.000365917	2.17774
chr16	475636	475636	0.70459	0.000368616	-1.19989
chr1	2719141	2719141	7.05782	0.000369717	8.23542
chr1	19121052	19121052	1.91456	0.000370297	4.12829
chr6	168590818	168590818	3.69182	0.000370956	-3.43722
chr19	5077515	5077515	3.95432	0.000371332	5.2325
chr1	894302	894302	1.14865	0.000371393	1.32752
chr18	9070442	9070442	0.905207	0.000372256	1.92631
chr1	41853520	41853520	4.07021	0.000373685	5.43038
chr22	50629184	50629184	1.05708	0.000373686	2.02773
chr14	104338744	104338744	0.818619	0.000374379	1.85064
chr19	46443561	46443561	0.642151	0.00037455	1.39149
chr3	105061602	105061602	0.718432	0.00037507	1.37979
chr11	6502693	6502693	0.636173	0.00037626	2.14385
chr5	1279656	1279656	0.795304	0.000376397	1.98607
chr7	139236223	139236223	1.53629	0.000376711	3.9191
chr2	240828828	240828828	0.864318	0.000377085	1.9084
chr20	23958800	23958800	3.88006	0.000377745	-5.65111
chr12	19283084	19283084	0.718058	0.000378012	-1.50674
chr7	95951125	95951125	1.94419	0.000379367	2.00772
chr22	50499163	50499163	0.829936	0.000381253	1.77246
chr11	123543132	123543132	4.16058	0.000381439	7.02344
chr10	57915156	57915156	0.752958	0.000381767	2.0838
chr8	107135244	107135244	1.05514	0.000382346	2.28463
chr12	80328943	80328943	1.24491	0.000382679	-1.88677
chr10	106014964	106014964	0.585473	0.000382759	-1.62755
chr11	64661097	64661097	0.99872	0.000383193	1.88792
chr7	22909518	22909518	0.972625	0.000383402	1.52319
chr12	115798781	115798781	7.63945	0.000384792	-7.5507
chr16	73033843	73033843	1.07051	0.000384884	2.41346
chr17	78210902	78210902	0.615437	0.000385133	1.60634
chr7	155914063	155914063	4.45357	0.000386264	3.36473
chr19	55879629	55879629	2.12921	0.000387102	2.62835
chr12	48277954	48277954	6.90999	0.000387252	7.48186
chr16	27867898	27867898	13.2777	0.000388678	8.69499
chr6	105004596	105004596	2.10465	0.0003889	2.67055
chr19	19007316	19007316	1.2628	0.000389256	2.15256
chr12	26267031	26267031	1.71488	0.000389584	1.96292
chr15	61144073	61144073	8.33033	0.000389692	-9.68425
chr8	143869499	143869499	1.41568	0.000390545	3.2996
chr15	38856568	38856568	1.49649	0.000390879	1.87767
chr12	6650708	6650708	1.39578	0.000393017	3.06931
chr11	1240217	1240217	1.0736	0.000393741	2.82021
chr1	101097645	101097645	0.464929	0.000394444	1.30462
chrX	14262134	14262134	1.43315	0.000394497	3.56295
chr6	134442037	134442037	0.779648	0.000394606	1.87237
chr11	77790914	77790914	1.21044	0.000395442	-1.63453
chr19	556696	556696	5.24523	0.000395625	6.53954
chr10	1173819	1173819	2.20304	0.000396039	3.35494
chr5	39034596	39034596	1.08847	0.000396362	-2.23816
chr17	37367414	37367414	1.34971	0.000396825	2.44741
chr16	1570380	1570380	0.560513	0.000397361	2.04755
chr3	136751779	136751779	1.53753	0.000397391	3.91472
chr13	113350649	113350649	4.03018	0.000397585	-3.7503
chr22	47429322	47429322	2.13208	0.000398088	3.61153
chr5	134369455	134369455	0.379687	0.000398908	1.39027
chr1	44496610	44496610	2.38496	0.000399152	2.58961
chr1	40243503	40243503	1.76863	0.000399233	3.85534
chr14	77387295	77387295	1.36725	0.000399488	2.11457
chr9	124329186	124329186	0.935655	0.0004006	1.65222
chr12	107974914	107974914	0.925753	0.000401572	-2.00333
chr18	5629559	5629559	1.69337	0.000401692	-3.23123
chr19	18304578	18304578	1.31233	0.000402043	1.48745
chr20	35918362	35918362	1.75718	0.000402508	1.9344
chr22	46981495	46981495	2.04888	0.000402518	3.36237
chr3	7994611	7994611	5.17855	0.000402649	3.66571
chr9	111129002	111129002	6.77982	0.000403755	4.7297
chr22	45690333	45690333	2.46515	0.00040385	3.40658
chr5	20936647	20936647	0.958929	0.000404881	1.99125
chr14	39450706	39450706	0.673103	0.000404986	-1.41672
chr7	100888389	100888389	0.813239	0.00040523	1.628
chr3	183887827	183887827	0.940024	0.000405539	2.27918
chrX	15511624	15511624	0.611848	0.000405704	-1.6458
chr11	45254802	45254802	2.94731	0.000406223	-2.77329
chr7	974803	974803	1.17506	0.000406311	2.22344
chr16	1560793	1560793	1.36966	0.000406465	3.04325
chr16	5257363	5257363	10.202	0.000407098	7.19817
chr10	131661947	131661947	4.03782	0.000407137	-4.76196
chr5	30345992	30345992	0.696866	0.000407393	1.94922
chr17	41477496	41477496	1.84898	0.000407467	-2.10305
chr11	75917210	75917210	0.789575	0.000409588	-1.3542
chr12	65152988	65152988	0.813921	0.000409887	-1.72763
chr9	91606763	91606763	0.925925	0.000410161	-1.84656
chr6	160747013	160747013	0.98719	0.000411284	3.42043
chrX	48781265	48781265	3.6085	0.000412002	4.81459
chr9	132312616	132312616	1.15388	0.000412054	2.30922
chr8	143098872	143098872	1.884	0.0004132	2.35346
chr19	3108534	3108534	0.774851	0.000413323	-2.0536
chr11	33971630	33971630	10.362	0.000414019	-8.66211
chr1	17991024	17991024	2.78976	0.000414272	3.33924
chr11	64673943	64673943	1.68929	0.000415012	4.23644
chr13	96204821	96204821	1.10246	0.000416839	1.50516
chr9	135038288	135038288	1.36178	0.00041834	1.98705
chr18	55253888	55253888	0.651483	0.000418361	1.21205
chr9	139025976	139025976	0.794758	0.000418613	1.26633
chr1	10271149	10271149	0.732798	0.000418752	-2.85311
chr3	58366400	58366400	1.16011	0.000419578	2.1111
chr20	42019138	42019138	2.21834	0.00042108	2.1637
chr4	2403477	2403477	0.847329	0.000421526	-1.67379
chr4	62775395	62775395	0.82774	0.000421599	1.86471
chr3	147111674	147111674	1.12194	0.000422448	-1.20008
chr15	31915936	31915936	2.05062	0.00042306	2.7144
chr1	1182179	1182179	2.24852	0.000423312	-2.22222
chr7	79888316	79888316	0.639501	0.000424118	1.44758
chr19	1606132	1606132	0.534906	0.000424344	1.39684
chr6	118972739	118972739	0.910726	0.00042469	1.58914
chr20	34653130	34653130	0.615366	0.000425141	1.33566
chr17	4693524	4693524	0.938765	0.00042595	-1.37908
chr2	69614215	69614215	1.0823	0.000425994	1.44605
chr5	2176114	2176114	0.757956	0.000426003	1.17234
chr12	109914896	109914896	0.62444	0.00042602	-1.17984
chr2	96765009	96765009	2.93456	0.000426033	3.30788
chr20	35169818	35169818	0.59059	0.000426673	-1.21407
chr1	10532522	10532522	0.725326	0.000427661	1.29541
chr16	23521593	23521593	0.647861	0.000428054	-1.44704
chr4	7528955	7528955	3.02902	0.000428331	3.56928
chr8	89250662	89250662	3.34235	0.000428363	5.01374
chr1	12123575	12123575	0.671421	0.000428448	-1.19548
chr19	7917283	7917283	1.05036	0.000428595	1.85833
chr21	9825891	9825891	1.22551	0.000428911	2.66621
chr22	50436643	50436643	1.30937	0.000429426	-1.68451
chr2	220285372	220285372	0.73908	0.000429805	1.53752
chr6	158244772	158244772	0.99556	0.000430284	-1.30772
chr13	100610010	100610010	0.954536	0.000431315	1.77629
chr13	111214077	111214077	1.14449	0.000431798	-2.2592
chr4	56412518	56412518	0.528401	0.000432292	2.05148
chr10	104001244	104001244	0.674698	0.000432632	1.40988
chr17	48338551	48338551	19.2096	0.00043272	15.1419
chr2	71558850	71558850	1.45379	0.000433394	1.96721
chr6	168452524	168452524	0.565301	0.000434962	1.84521
chr13	79693970	79693970	3.85168	0.000435463	4.60579
chr7	44674845	44674845	2.12023	0.000436006	-4.01487
chr22	50904700	50904700	0.710989	0.0004382	2.15668
chr10	133109287	133109287	0.846897	0.00043857	-1.48499
chr1	1209084	1209084	0.909151	0.000439092	-1.97974
chr3	195808441	195808441	1.33192	0.00043918	-1.81475
chr3	40821960	40821960	1.52762	0.000439903	-1.52919
chr1	3306130	3306130	1.31732	0.000440351	2.68317
chr11	69462160	69462160	2.38605	0.000440579	3.60628
chr3	149729791	149729791	1.18934	0.000441601	2.45622
chr10	102152126	102152126	1.59674	0.000442654	2.8558
chr20	4556029	4556029	1.62713	0.000443318	-3.04866
chr1	2436491	2436491	1.09261	0.000443945	1.90259
chr22	45244766	45244766	0.560352	0.000446764	1.65557
chr16	58008479	58008479	0.520378	0.00044763	1.41728
chr4	5872558	5872558	1.05552	0.000448049	-1.32837
chr2	1893086	1893086	1.5578	0.000448278	-2.65455
chr13	104252307	104252307	0.837162	0.000448633	2.71321
chr15	99558132	99558132	1.49091	0.000448716	-1.40633
chr11	117882062	117882062	1.72573	0.000449407	2.87466
chr4	175508038	175508038	3.37924	0.000449569	4.0754
chr13	45495082	45495082	9.81687	0.00045149	-9.58275
chr1	36022718	36022718	1.20057	0.000451665	2.45619
chr8	94929063	94929063	0.73921	0.000452073	1.79124
chrX	41793821	41793821	1.02705	0.000452916	-3.21056
chr6	10747783	10747783	0.718704	0.000452985	-1.81778
chr19	15183879	15183879	3.00958	0.000453138	4.01486
chr20	32247204	32247204	2.16676	0.000453541	3.32924
chr19	1743045	1743045	0.406351	0.000454038	1.52881
chr16	29304350	29304350	21.2175	0.00045462	12.5924
chr4	100574085	100574085	1.67842	0.000455425	2.31429
chr9	98793204	98793204	0.910544	0.000457042	1.51191
chr10	22623046	22623046	1.21458	0.000457531	2.55021
chr2	242211839	242211839	1.26317	0.000458324	-1.8263
chr9	132804791	132804791	0.708305	0.000458806	1.21983
chr14	36991116	36991116	1.82763	0.000458993	1.8418
chr16	595902	595902	1.54501	0.000459826	3.02727
chr2	103482804	103482804	0.964665	0.000459935	2.38547
chr8	8079451	8079451	1.21549	0.000460493	2.35865
chr10	3109733	3109733	0.89286	0.000460772	-1.49926
chr18	44259940	44259940	1.67756	0.000461722	-2.01481
chr1	211663786	211663786	0.651644	0.000463364	1.46781
chr17	954711	954711	19.8572	0.000464599	8.95238
chr17	78938164	78938164	1.03988	0.000465096	1.94773
chr12	56435671	56435671	1.04463	0.000465497	-1.75834
chr2	4155350	4155350	7.90835	0.000465507	5.27703
chr19	1401473	1401473	0.86755	0.000466432	1.25804
chr2	237453768	237453768	1.29584	0.000466834	2.17351
chr4	1549334	1549334	0.644541	0.000466855	1.20142
chrX	99666222	99666222	1.39559	0.000466962	1.85343
chr1	228270336	228270336	1.67576	0.000467734	1.56088
chr16	19125502	19125502	2.34727	0.000468051	2.75285
chr22	27616966	27616966	0.727892	0.000468689	1.63472
chr16	85629943	85629943	1.13122	0.000469463	3.19313
chr12	54351030	54351030	0.51182	0.000470144	-1.23018
chr2	113940372	113940372	2.67833	0.000470433	2.44574
chr2	100105856	100105856	0.978088	0.000471164	-1.36235
chr1	29138671	29138671	1.34483	0.0004713	1.63926
chr7	18833069	18833069	2.0021	0.000471327	-2.6173
chr17	72049135	72049135	2.4352	0.000472594	2.30597
chr16	29857499	29857499	3.95404	0.000473205	3.93922
chr15	32163035	32163035	0.907512	0.000474081	2.02435
chr5	66790499	66790499	0.360845	0.000474342	1.35306
chr1	192468494	192468494	4.73848	0.000474559	5.01526
chr9	135039401	135039401	0.66194	0.000474884	-1.99431
chr5	80529228	80529228	1.03919	0.000474909	1.87261
chr20	42939883	42939883	0.932553	0.000475987	-1.6611
chr22	43808151	43808151	0.759809	0.000475998	1.4038
chr2	96755142	96755142	0.856335	0.000476195	-1.97873
chr20	20232350	20232350	1.67032	0.000477066	2.64476
chr16	89184497	89184497	4.16109	0.000477684	7.46757
chr5	180230665	180230665	1.32434	0.000477714	2.35713
chr17	79339179	79339179	0.630167	0.000478739	-1.5352
chr22	39908257	39908257	0.930751	0.000478988	2.81423
chr10	102983080	102983080	0.731641	0.000479446	1.29178
chr3	105086569	105086569	1.55909	0.000479709	2.17921
chr19	941001	941001	3.03423	0.000479937	3.28112
chr4	987587	987587	3.48646	0.000480389	-6.39389
chr11	35965941	35965941	0.619702	0.000480548	1.3788
chr13	29394135	29394135	1.10511	0.000481673	1.26622
chr19	1975426	1975426	2.30949	0.000481779	3.02652
chr10	130298629	130298629	0.932255	0.000481953	1.3607
chr13	109281896	109281896	1.07945	0.000482524	-1.1888
chr20	48829722	48829722	2.5811	0.00048255	-4.91913
chr4	166300650	166300650	0.632819	0.000483421	-1.21717
chr12	6660823	6660823	1.8207	0.000484589	2.44875
chr14	101800144	101800144	0.948918	0.000484618	1.53989
chr5	173146943	173146943	2.4726	0.000484905	3.3722
chr10	135139341	135139341	0.431518	0.000485045	1.38992
chr16	341247	341247	2.51431	0.000485485	3.92788
chr20	57267714	57267714	4.77751	0.000485576	-4.04587
chr17	73501996	73501996	1.22988	0.000485651	-2.54224
chr11	44798969	44798969	13.4714	0.000485696	10.8324
chr17	35297916	35297916	0.777662	0.000486295	-3.16842
chr8	142382414	142382414	0.804575	0.000486641	2.17829
chr15	47216255	47216255	1.29289	0.000489642	1.76051
chr19	58862020	58862020	1.33179	0.000489922	-1.57615
chr4	3976680	3976680	1.35414	0.000490317	2.93971
chr1	150484879	150484879	2.69008	0.000490326	4.50593
chr1	61125696	61125696	0.971291	0.000490453	1.69109
chr12	54403156	54403156	1.07303	0.000490512	-2.62791
chr5	1254040	1254040	1.11334	0.000491106	1.86075
chr16	87635730	87635730	0.918578	0.000491562	1.85558
chr12	125043648	125043648	0.895056	0.000492164	2.90151
chr1	47013405	47013405	0.594918	0.000492247	1.93755
chr3	14258936	14258936	2.30188	0.000492654	3.18998
chr17	45806525	45806525	14.0675	0.00049287	9.88856
chr6	4615361	4615361	1.27617	0.000493488	2.44386
chr16	1143729	1143729	0.636223	0.00049489	1.69135
chr12	52283310	52283310	1.55615	0.000496227	4.03309
chr18	5890659	5890659	1.15964	0.000496245	1.26661
chr20	48665124	48665124	1.71337	0.000497172	1.73636
chr10	49674759	49674759	2.24512	0.000497476	2.21581
chr15	94572440	94572440	0.680377	0.000497546	2.35366
chr11	1330946	1330946	1.13541	0.000497937	-1.49968
chr13	41239967	41239967	1.50683	0.000498197	1.7193
chr7	148680330	148680330	0.888752	0.000498627	1.88418
chr19	31839944	31839944	1.51792	0.000499379	1.60527
chrX	17395688	17395688	1.37268	0.000499659	2.32986
chr13	27272510	27272510	0.988582	0.000499805	2.66681
chr17	78262143	78262143	1.10881	0.000499869	-1.66321
chr2	232236104	232236104	0.571553	0.000500469	-1.33707
chr14	104160505	104160505	2.09456	0.000501156	2.37972
chr19	17062096	17062096	0.91948	0.000501304	1.92457
chr2	240322129	240322129	0.614723	0.000502258	-1.1034
chr16	1057002	1057002	1.35741	0.000503698	3.18272
chr15	80352329	80352329	0.61316	0.000503957	1.21794
chr18	14010756	14010756	1.65313	0.00050438	-3.3138
chr12	258395	258395	0.48894	0.000506362	1.40336
chr16	86706168	86706168	16.311	0.00050655	15.9566
chr1	151687664	151687664	3.45471	0.000506563	-3.73511
chr16	11836826	11836826	0.538667	0.000506837	2.056
chr6	26501506	26501506	0.554997	0.000507102	1.80064
chr15	89638167	89638167	2.00895	0.000507564	4.98035
chr16	49802253	49802253	0.635134	0.000508628	-1.54635
chr22	46283885	46283885	2.53841	0.000508655	-3.65935
chr1	150946857	150946857	0.540549	0.00050958	1.37616
chr14	21378815	21378815	1.30312	0.00051008	-2.79618
chr5	18793578	18793578	0.674583	0.000510661	1.22607
chr12	133026789	133026789	6.01154	0.000510748	3.97701
chr8	10783759	10783759	1.66205	0.000511068	2.8672
chr13	110960220	110960220	1.11923	0.000511232	1.32172
chr1	22178060	22178060	2.04491	0.000511312	3.00248
chr6	111465549	111465549	0.871863	0.000512132	-1.72976
chr22	22080196	22080196	0.862657	0.000513329	-2.35226
chr13	25876153	25876153	0.966895	0.000513646	2.13943
chr17	27916122	27916122	0.79449	0.000515222	1.36994
chr17	79875877	79875877	2.10754	0.000515283	2.0444
chr17	81147466	81147466	1.18008	0.000516955	2.45475
chr2	33986487	33986487	1.36722	0.000516967	2.90013
chr18	64883003	64883003	0.630942	0.000517027	1.82795
chr10	132099201	132099201	0.534592	0.000517458	1.36488
chr20	42680059	42680059	0.910965	0.000517522	-1.34119
chr7	73961550	73961550	5.05506	0.000517755	-4.12392
chr12	131286864	131286864	0.82316	0.000518525	-1.71249
chr1	10833562	10833562	1.93454	0.00051856	2.59101
chr11	57267189	57267189	0.869694	0.000519063	2.51532
chr12	120307711	120307711	1.68618	0.000520213	-2.23984
chr1	15421308	15421308	2.30225	0.000520441	-2.55025
chr5	55029141	55029141	0.758358	0.000521251	1.89182
chr15	98934313	98934313	2.91066	0.00052154	5.70685
chr17	49037763	49037763	0.969169	0.000522293	2.21181
chr11	129725688	129725688	0.915814	0.00052318	1.98975
chr1	43893392	43893392	1.06917	0.000523404	-1.88354
chr4	808534	808534	4.68224	0.000523763	3.51742
chr19	46282597	46282597	1.20978	0.000525679	2.44842
chr1	38492998	38492998	1.69342	0.000526395	3.24103
chr14	93958813	93958813	0.584516	0.000526781	1.87707
chr5	172278398	172278398	0.624146	0.000527488	-1.66025
chr2	220407988	220407988	0.357834	0.000527936	-1.3381
chr16	88958788	88958788	2.24016	0.000528005	4.23735
chr7	57303624	57303624	0.66083	0.000528619	1.94241
chr10	131988766	131988766	0.711614	0.000528704	1.27727
chr12	130624119	130624119	6.40416	0.00052897	8.28652
chr1	17982653	17982653	6.60127	0.000528971	-4.69134
chr10	134280186	134280186	4.00273	0.000528983	3.7184
chr11	94800657	94800657	2.08604	0.0005297	-2.70648
chr5	133450827	133450827	1.12649	0.000530254	2.5813
chr6	170592787	170592787	3.02571	0.000531578	4.26187
chr6	117198263	117198263	0.836253	0.000532276	1.25626
chr19	46009829	46009829	0.550864	0.0005329	1.23316
chr19	18706057	18706057	2.17703	0.000533625	2.89154
chr9	100971070	100971070	0.961409	0.000534127	-2.6967
chr7	154439266	154439266	17.1435	0.000534266	30.9651
chr9	134941123	134941123	1.29995	0.000538839	-4.17875
chr7	26664612	26664612	0.498963	0.000538952	1.51796
chrX	128674501	128674501	0.42035	0.000539752	1.56215
chr4	925831	925831	1.01076	0.000540037	1.9353
chr17	76183107	76183107	0.575372	0.000540569	-1.11284
chr3	126703212	126703212	1.45013	0.000541155	-1.92558
chr10	75670857	75670857	0.731968	0.000541879	1.26307
chr12	127630660	127630660	0.817701	0.00054217	1.31724
chr3	119187688	119187688	1.45919	0.000543196	-3.22817
chr19	813414	813414	0.351989	0.000543502	1.76494
chr2	219540649	219540649	0.822473	0.00054423	2.21227
chr12	104581483	104581483	1.78666	0.000544459	3.17826
chr5	132149389	132149389	2.07997	0.000545621	-2.47054
chr14	104605598	104605598	1.79399	0.000547235	2.21589
chr22	28148875	28148875	1.06852	0.000548296	-1.95095
chr17	60236818	60236818	3.15172	0.000549146	2.36861
chr17	79375737	79375737	1.14413	0.000549819	1.28634
chr21	24759618	24759618	1.2498	0.000551381	2.0187
chr10	96162832	96162832	0.71827	0.000551475	-1.84586
chr1	9352795	9352795	0.640872	0.000553089	1.36711
chr16	77130878	77130878	1.49372	0.000553331	2.49923
chr11	1484020	1484020	4.24997	0.0005539	-4.17558
chr9	140100287	140100287	1.32495	0.000553953	-1.86529
chr19	38810482	38810482	2.40624	0.000554204	-2.07026
chr14	104939028	104939028	9.94409	0.000554724	7.73203
chr17	26389752	26389752	7.98038	0.000555555	-6.60278
chr6	168464393	168464393	0.850103	0.00055642	1.97013
chr17	43363809	43363809	0.775742	0.000556783	1.99261
chr5	141230874	141230874	1.38742	0.000559122	-2.58865
chr9	114376925	114376925	0.744502	0.000559835	1.47559
chr1	202121794	202121794	6.35428	0.000559929	8.00054
chr19	18899718	18899718	0.935921	0.000560116	-1.54825
chr19	14028178	14028178	0.859853	0.000560365	1.64236
chr15	74725539	74725539	0.808077	0.000561695	1.57149
chr5	148586596	148586596	1.07977	0.000562663	2.08777
chr20	31126207	31126207	2.24048	0.000563352	2.48605
chr17	78082579	78082579	1.91246	0.000564233	4.39195
chr20	23144980	23144980	1.59075	0.000565198	2.80427
chr14	104809454	104809454	0.658502	0.000565373	2.37093
chr6	168797254	168797254	1.16523	0.000565475	2.95874
chr7	2764516	2764516	1.00568	0.00056651	-2.25253
chr8	63998442	63998442	0.93509	0.000567193	-1.9101
chr1	40769511	40769511	0.680639	0.000567807	-0.99627
chr4	8588973	8588973	1.90184	0.000568133	3.36847
chr3	184576808	184576808	35.6941	0.000568216	19.3794
chr16	1128936	1128936	1.20903	0.000568221	3.15366
chr11	44420160	44420160	6.34446	0.000568824	-5.78353
chrX	153539520	153539520	0.843276	0.000568873	2.64644
chrX	18372726	18372726	1.49978	0.000568903	-3.15046
chr19	10381934	10381934	0.604341	0.000569333	-1.13178
chr19	1445375	1445375	0.563788	0.000569565	-1.0944
chr10	62761288	62761288	1.62159	0.00057045	-2.0667
chr19	56610138	56610138	1.05592	0.000570553	2.33226
chr10	102484427	102484427	2.11071	0.000572914	3.31903
chr1	157386075	157386075	1.2458	0.000573129	1.85606
chr13	19271664	19271664	1.66139	0.000573765	3.07078
chr1	193971041	193971041	0.855507	0.000574829	1.53239
chr17	57069322	57069322	0.562908	0.000574982	1.53238
chr16	86612228	86612228	1.23136	0.000575048	1.94654
chr6	4135821	4135821	0.663789	0.000575214	1.83032
chr6	159188390	159188390	0.678997	0.000575996	-1.47105
chr21	47552650	47552650	1.5039	0.00057652	2.28773
chr2	176046580	176046580	3.31513	0.000576756	3.88345
chr2	87053282	87053282	0.75662	0.000577957	1.43288
chr4	26862945	26862945	1.246	0.000578044	2.298
chr7	75318154	75318154	1.6665	0.000578577	3.73572
chr15	57631100	57631100	1.05978	0.000579112	2.23677
chr2	87063049	87063049	3.37985	0.000579631	3.16207
chr5	173116796	173116796	1.01394	0.000580623	1.91451
chr19	7928213	7928213	1.21862	0.000581224	-2.10397
chr11	31826104	31826104	1.34408	0.000581246	-2.03992
chr3	23987555	23987555	0.721728	0.000581702	1.01541
chr1	227922707	227922707	0.519459	0.000581747	-1.03324
chr22	37420429	37420429	1.01914	0.000582256	1.51772
chr21	44783731	44783731	26.4666	0.000582991	-9.84554
chr14	99860477	99860477	1.33813	0.000583033	1.83574
chr17	17448462	17448462	0.578836	0.000583275	1.3784
chr17	75483641	75483641	1.37305	0.000583298	2.8504
chr2	20646229	20646229	1.05877	0.000584065	1.45938
chr18	26698360	26698360	0.539177	0.00058457	1.41394
chr14	100642208	100642208	0.836862	0.00058489	2.27338
chr17	79286901	79286901	1.98155	0.000585004	-2.30607
chr14	84556917	84556917	2.1489	0.000585274	2.30247
chr17	76127533	76127533	2.20514	0.000585539	-2.97449
chr12	132975151	132975151	1.41197	0.000586069	1.77742
chr16	31075205	31075205	0.67914	0.000586623	-1.7302
chr9	96684103	96684103	0.720224	0.000586627	2.57403
chr14	104862500	104862500	0.811393	0.000587447	1.77122
chr20	23016703	23016703	1.05709	0.000587447	1.76083
chr5	180230724	180230724	2.11224	0.000588087	2.88431
chr1	1240455	1240455	0.959371	0.00058822	1.60355
chr20	61510852	61510852	1.58688	0.000588316	-2.40886
chr16	89778496	89778496	1.18982	0.000588751	2.46734
chr14	37126906	37126906	0.944651	0.000589141	-2.17328
chr17	80708283	80708283	1.38249	0.000589148	3.18121
chr12	14927449	14927449	1.208	0.000589481	1.44921
chr3	124488522	124488522	1.45568	0.000589505	3.72068
chr10	38300411	38300411	2.76715	0.000590075	-5.69684
chr20	24973249	24973249	0.573955	0.000590518	1.17431
chr8	145105442	145105442	1.25039	0.00059069	2.82619
chr13	114075221	114075221	2.46391	0.000591463	-4.74126
chr2	84267879	84267879	1.23584	0.000591488	1.78308
chr5	42992131	42992131	2.11636	0.000591594	-2.11195
chr14	60794411	60794411	0.577255	0.000591716	-1.29542
chr3	180588038	180588038	0.987012	0.000591917	1.94942
chr18	60194069	60194069	1.45575	0.000593188	1.74474
chr7	1641721	1641721	0.729977	0.000596246	1.6615
chr18	75625607	75625607	5.9463	0.000596324	4.65208
chr3	129694755	129694755	0.822167	0.000597282	-1.26968
chr21	46293557	46293557	0.683663	0.000597594	1.27687
chr15	74501415	74501415	5.4852	0.000597706	8.09057
chr19	19516247	19516247	0.847616	0.000597734	1.11722
chr14	74708116	74708116	0.679179	0.000597945	-1.40267
chr9	123526133	123526133	3.23793	0.000598605	4.08823
chr10	87923774	87923774	8.1591	0.000598769	6.7309
chr2	232330134	232330134	0.506256	0.000599623	-1.13813
chr20	19659533	19659533	0.252504	0.000600407	1.39944
chr17	66112418	66112418	1.04982	0.00060086	-1.93986
chr11	69462170	69462170	0.93361	0.000601522	2.49896
chr12	65175069	65175069	1.07296	0.000603131	1.54938
chr17	161843	161843	0.99515	0.000603392	2.12154
chr3	122786400	122786400	1.40289	0.000603633	-1.66479
chr9	4299987	4299987	1.52664	0.000604449	1.67218
chr8	141559315	141559315	1.74459	0.000604783	3.96827
chr11	1486374	1486374	0.748358	0.000604951	-1.16912
chr10	106074536	106074536	0.454982	0.00060511	1.57772
chr22	43717038	43717038	0.736132	0.00060565	-1.77992
chr12	12877153	12877153	0.801306	0.000605855	1.35858
chr7	146360277	146360277	0.90932	0.00060614	2.68724
chr22	46932641	46932641	1.19099	0.000606287	-1.95099
chr1	211860582	211860582	4.40466	0.000606382	5.16914
chr1	3447907	3447907	1.57664	0.000606406	-2.47979
chr3	50264757	50264757	2.08125	0.000606842	-1.6316
chr5	174126009	174126009	3.95749	0.000607178	6.42032
chr19	11537302	11537302	10.375	0.000607469	6.90203
chr10	134886752	134886752	0.546569	0.000607534	1.38521
chr11	126293861	126293861	1.05074	0.000608012	2.8557
chr8	23190990	23190990	1.42255	0.000609109	-3.32729
chr3	40566365	40566365	1.0886	0.000609402	2.44463
chr4	140781154	140781154	0.419187	0.000610504	1.11414
chr13	33160906	33160906	0.722531	0.000610744	1.4248
chr8	144898148	144898148	0.898188	0.000610882	1.40427
chr20	61162246	61162246	1.17886	0.000611373	1.81094
chr11	2001292	2001292	0.644563	0.000611622	-1.57324
chr12	57572451	57572451	0.498204	0.000612136	1.66203
chr21	35986847	35986847	0.66606	0.000612305	-1.14365
chr9	124460957	124460957	1.2915	0.000613821	2.69189
chr12	111766114	111766114	3.14306	0.00061405	5.43334
chr16	2877255	2877255	1.31579	0.0006145	1.96374
chr7	150498086	150498086	0.799986	0.000614865	3.21271
chr1	62902516	62902516	1.63473	0.000614894	-2.08049
chr16	1088679	1088679	0.718122	0.000614984	-1.78017
chr11	70116689	70116689	0.76143	0.000615766	1.6466
chr22	48882193	48882193	1.39093	0.000615821	-2.6005
chr17	80363896	80363896	0.769492	0.000616508	-1.77663
chr6	169086328	169086328	0.648328	0.000617336	-1.87897
chr17	38611883	38611883	3.0753	0.000617633	-3.1527
chr19	7581043	7581043	1.27442	0.000618447	1.89695
chr9	90774389	90774389	1.81801	0.000618831	4.59838
chr1	56943410	56943410	2.17331	0.000619829	2.11722
chr2	25799763	25799763	1.80401	0.000619849	2.25666
chr21	42775967	42775967	1.86307	0.000619943	1.88613
chr7	155283784	155283784	1.35752	0.000620226	3.0886
chr15	73925218	73925218	1.63767	0.000621646	1.38027
chr7	75496190	75496190	0.508458	0.000623409	1.54743
chr10	134735391	134735391	3.81445	0.000624091	3.02312
chrX	23352811	23352811	1.07072	0.00062498	1.71127
chr1	244012437	244012437	1.00924	0.000625073	1.37515
chr5	109025250	109025250	0.574653	0.00062658	1.46475
chr2	43011116	43011116	0.917445	0.000626701	-1.36209
chr1	21890759	21890759	1.21177	0.000626884	-3.01633
chr7	1052472	1052472	1.24726	0.000627066	2.53848
chr19	3094551	3094551	1.01479	0.000627097	1.45307
chr6	26386167	26386167	1.26944	0.000627129	-2.5073
chr17	80478352	80478352	1.25673	0.000627389	1.28813
chr12	57618725	57618725	2.08239	0.000627729	3.31719
chr13	95769673	95769673	1.03619	0.000628405	-1.87817
chr7	66367897	66367897	0.721716	0.000628694	2.41381
chr17	7757549	7757549	1.29952	0.000629174	3.14215
chr1	30332268	30332268	2.44343	0.000629463	-5.59157
chr13	24914357	24914357	0.931717	0.000629771	1.3597
chr1	203237012	203237012	1.99574	0.000630466	-2.5774
chr9	109623047	109623047	0.796587	0.000630496	-1.47379
chr1	205238734	205238734	0.70342	0.000631215	2.00234
chr1	202163452	202163452	0.597512	0.000631423	1.08198
chr8	145103245	145103245	1.05184	0.000632024	-2.04842
chr5	173146963	173146963	13.8811	0.000632193	7.40368
chr15	93632705	93632705	0.723023	0.000632337	1.21487
chr1	154733341	154733341	0.786373	0.000632375	1.73036
chr7	292136	292136	1.41285	0.000632803	-2.49547
chr4	4250215	4250215	1.16456	0.000635002	-2.12587
chr13	114068215	114068215	2.82623	0.000635179	4.01967
chr10	135164621	135164621	1.36516	0.000635236	-2.26674
chr1	17780690	17780690	3.07496	0.00063624	4.2943
chr9	118353530	118353530	1.78743	0.000636838	-2.11558
chr1	6775355	6775355	0.687702	0.000637141	1.64188
chr8	142237065	142237065	4.84937	0.000637448	7.51427
chr1	36271446	36271446	0.790141	0.000637485	1.34088
chr5	72677410	72677410	0.81084	0.000637505	1.33593
chr7	593066	593066	10.6758	0.000638049	6.49152
chr19	1227643	1227643	1.01239	0.000638526	1.97253
chr21	38740446	38740446	0.600114	0.000640891	1.43481
chr2	220444539	220444539	6.86834	0.000641913	5.25417
chr10	121301991	121301991	1.2686	0.000642493	1.53472
chr13	113447979	113447979	2.13585	0.000642649	2.72036
chr6	158244145	158244145	2.02831	0.000642864	1.96806
chr21	42879220	42879220	0.85427	0.000643346	1.32134
chr1	207082651	207082651	1.02698	0.000643949	-1.72065
chr1	54203454	54203454	0.97911	0.000644066	-1.23601
chr4	185655075	185655075	0.705525	0.000644964	-1.40823
chr5	139175883	139175883	0.63604	0.000644968	-1.76052
chr15	61486637	61486637	0.997988	0.000647112	1.64065
chr3	101568102	101568102	1.06359	0.000648089	-1.86877
chr7	158336844	158336844	5.26877	0.000648134	5.04806
chr2	240868667	240868667	1.57414	0.000649102	1.86979
chr11	127181349	127181349	1.81338	0.000649495	2.72704
chr9	136825137	136825137	0.657399	0.000650737	1.84928
chr5	153990521	153990521	0.900644	0.000651243	1.10615
chr16	56702064	56702064	1.05706	0.000651521	-1.55159
chr6	170559830	170559830	1.28427	0.000651868	1.74835
chr17	70374708	70374708	7.501	0.000651982	-4.17423
chr17	189584	189584	15.0328	0.000652804	-15.0922
chr21	46621981	46621981	0.854849	0.000654368	-2.26481
chr7	80752319	80752319	1.49492	0.000654586	2.32062
chr2	192110890	192110890	0.562684	0.000654735	1.33781
chr16	751141	751141	1.0645	0.000655377	2.73584
chr10	134755946	134755946	1.08648	0.00065658	1.35159
chr17	6916157	6916157	0.69759	0.000656707	-1.13675
chr3	16555148	16555148	0.964946	0.000657075	1.08239
chr13	113719991	113719991	0.788317	0.00065885	-1.13275
chr9	130865690	130865690	1.23733	0.000658906	3.3523
chr13	20839407	20839407	1.71625	0.000659122	-2.17276
chr6	393588	393588	1.76264	0.000659139	3.10548
chr14	99983537	99983537	3.8411	0.000661474	-4.98819
chr16	28835482	28835482	1.71112	0.000662109	-1.17361
chr17	81143384	81143384	2.91039	0.000662248	-6.16569
chr18	74091236	74091236	4.47789	0.000662306	11.8729
chr7	1705256	1705256	0.714893	0.000663288	1.25187
chr10	104404989	104404989	1.69751	0.000664642	2.49604
chr12	1628354	1628354	2.60509	0.000664652	2.95586
chr20	60273263	60273263	0.76153	0.000664713	1.97878
chr8	21882558	21882558	0.468824	0.000665329	-2.03962
chr6	33984998	33984998	0.901807	0.000665449	1.63631
chr9	34957765	34957765	0.959892	0.000665502	1.11736
chr10	116164269	116164269	0.776772	0.000666022	1.79588
chr3	16883865	16883865	0.499275	0.000666168	1.83174
chr10	114740511	114740511	5.46728	0.000666411	5.53918
chr19	56164227	56164227	0.539523	0.000667413	1.2951
chr7	1388641	1388641	1.85246	0.000667457	-2.58296
chr7	1007202	1007202	0.883139	0.000668169	1.58051
chr18	28368648	28368648	4.62393	0.0006686	-3.55451
chr4	3534384	3534384	0.597962	0.000669129	2.19456
chr20	61897261	61897261	0.984396	0.000669278	1.91443
chr10	124221552	124221552	0.968061	0.000669828	1.39461
chr2	7005527	7005527	1.22789	0.000670154	2.36647
chr8	145171403	145171403	2.05604	0.000670565	2.77645
chr9	139741413	139741413	0.817539	0.000670963	1.89732
chr6	134542095	134542095	0.829324	0.000671213	-2.02122
chr19	53606917	53606917	0.90615	0.000672782	1.15661
chr6	119534109	119534109	2.33753	0.000673273	3.2582
chr4	176987135	176987135	0.478838	0.00067364	-1.31772
chr18	46386749	46386749	0.529743	0.000673679	1.41595
chr6	1624619	1624619	1.31414	0.000673877	-1.51292
chr21	46685328	46685328	0.64773	0.000674698	1.6559
chr5	38467442	38467442	1.51622	0.000676204	1.65813
chr19	863192	863192	1.15185	0.00067762	-1.48143
chr16	88443806	88443806	12.7034	0.000678156	6.77505
chr20	35169835	35169835	2.54564	0.000679177	3.23521
chr7	150655217	150655217	0.98131	0.000679235	1.4465
chr17	61524268	61524268	0.573757	0.000679607	1.19391
chr3	8452873	8452873	2.62391	0.000681758	4.52732
chr19	32971914	32971914	0.932241	0.000682536	2.07654
chr19	3196532	3196532	0.702254	0.000684335	1.65665
chr16	29241813	29241813	3.60502	0.000684385	5.71712
chr22	40813242	40813242	1.12476	0.000685468	1.27006
chr12	111847824	111847824	2.32374	0.000686055	2.50696
chr2	121966977	121966977	7.56997	0.000687212	5.54739
chr8	142676984	142676984	1.5518	0.000687453	2.31334
chr17	9549342	9549342	1.38794	0.000688315	-2.30383
chr2	241541003	241541003	0.880413	0.00068835	2.17132
chr1	11937832	11937832	1.23514	0.00068874	2.31529
chr2	177028540	177028540	0.808506	0.000688984	2.04804
chrX	125864791	125864791	0.592502	0.000689087	1.67527
chr11	62314888	62314888	0.84279	0.000689238	-1.36995
chr6	170249275	170249275	1.88637	0.000689636	4.99421
chr12	742083	742083	0.523389	0.000690092	1.48049
chr9	139879711	139879711	1.22407	0.000690735	1.68661
chr1	2140461	2140461	1.7214	0.000691535	2.9527
chr20	60688794	60688794	0.446776	0.000691632	-1.02389
chr11	2749608	2749608	8.35493	0.000691858	-8.60181
chr2	124741999	124741999	1.564	0.000692185	3.32655
chr15	79576123	79576123	0.844879	0.000694291	1.45852
chr19	662730	662730	0.945132	0.000694456	-1.23262
chrX	139064744	139064744	1.33693	0.00069477	2.176
chr21	10937762	10937762	1.40277	0.000696088	-1.81735
chr14	60975840	60975840	0.92085	0.000696312	-1.12857
chr20	46297560	46297560	9.91121	0.000697328	6.81818
chr14	74058668	74058668	1.07556	0.000697423	-1.38433
chr11	1039448	1039448	1.08805	0.000697834	2.45645
chr11	34186211	34186211	0.670004	0.000697959	1.39714
chr9	19049144	19049144	2.10759	0.000698761	2.34102
chr19	10402299	10402299	0.597056	0.000699154	-1.09781
chr15	67063477	67063477	1.28373	0.000699295	1.54778
chr17	43321818	43321818	0.733347	0.000700389	1.47528
chr7	47615289	47615289	1.53076	0.000700997	2.73505
chr3	185303919	185303919	0.60711	0.000701227	1.07049
chr2	238831468	238831468	0.551932	0.000701484	-1.18882
chr6	132722879	132722879	0.633254	0.000701825	1.21768
chr3	50644236	50644236	4.31136	0.000702094	4.0043
chr22	50620899	50620899	0.735984	0.000702509	1.68696
chr17	77989108	77989108	0.992649	0.000702734	1.71652
chr17	79799375	79799375	1.30893	0.000703427	2.71817
chr5	40681825	40681825	1.60532	0.000703453	2.64973
chr1	90570995	90570995	5.2561	0.000704513	6.74774
chr2	131113814	131113814	0.685061	0.000704913	-1.41093
chr19	6225649	6225649	1.094	0.000705115	2.57173
chr7	6362854	6362854	2.01995	0.00070614	-2.48941
chr20	60814208	60814208	1.23879	0.000706507	-1.72199
chr12	569183	569183	0.792211	0.000706573	1.54762
chr1	228295635	228295635	0.541666	0.000706748	1.5933
chr9	13279457	13279457	0.498008	0.000706804	1.12397
chr21	46745946	46745946	4.05411	0.000707419	7.22771
chr19	49622041	49622041	0.635454	0.000707473	1.02418
chr1	6693042	6693042	1.30922	0.000707572	2.69182
chr5	145317693	145317693	1.2025	0.000707752	-2.41453
chr20	32699674	32699674	1.61926	0.000709119	1.70163
chr4	188434859	188434859	1.63461	0.000709743	1.95699
chrY	10025656	10025656	5.52205	0.000709919	10.0366
chr16	84695766	84695766	0.489826	0.000709969	1.75691
chr9	15422724	15422724	0.811155	0.000710356	-1.31047
chr10	45324926	45324926	0.62066	0.000711488	1.68573
chr20	57392450	57392450	0.809676	0.000711796	-1.19571
chr19	41080384	41080384	0.900241	0.000712011	1.93074
chr6	27862231	27862231	0.898713	0.000712194	1.5612
chr4	5894318	5894318	1.47348	0.000714816	-1.76543
chr19	38877323	38877323	1.83236	0.000715339	-4.79188
chr11	119020304	119020304	0.950635	0.000715487	1.30211
chr7	155773216	155773216	1.26092	0.000715532	2.73669
chr8	66530667	66530667	0.54518	0.000716467	1.59598
chr10	29950436	29950436	4.46902	0.00071755	5.59667
chr9	132231023	132231023	3.1707	0.000717886	3.56223
chr2	219261196	219261196	0.670682	0.000717929	1.00924
chr1	201929411	201929411	0.910079	0.000718259	2.2664
chr10	48400065	48400065	1.91306	0.000719484	3.03684
chr16	70725566	70725566	2.58558	0.000719488	-2.80509
chr6	157156272	157156272	0.362545	0.000720398	1.43075
chr1	17240527	17240527	1.34756	0.000720685	-3.69112
chr19	57610846	57610846	0.649259	0.000722125	1.17168
chr4	1719224	1719224	2.04789	0.000723384	-3.5585
chr11	44325386	44325386	0.70809	0.000724054	-1.31492
chr17	8286918	8286918	0.570227	0.000724661	1.04245
chr15	29131004	29131004	0.919479	0.000724803	-2.34048
chr16	85209027	85209027	0.429589	0.000725419	1.72009
chr7	2191585	2191585	4.37194	0.000726352	4.41487
chr5	16538272	16538272	0.610423	0.000727338	1.06246
chr12	41014544	41014544	0.903037	0.00072762	1.6696
chr7	98275238	98275238	7.29499	0.000728104	-7.28143
chr5	179560211	179560211	12.4925	0.000728236	6.97838
chr11	60534351	60534351	4.61204	0.000728245	4.82035
chr20	55891636	55891636	0.766859	0.000728422	1.46321
chr17	57409409	57409409	0.99517	0.000728675	1.70479
chr19	54151257	54151257	1.76646	0.000729712	-2.79263
chr5	1925426	1925426	2.57867	0.000729726	3.13347
chr17	45878229	45878229	0.938312	0.000729777	2.15464
chr2	1736017	1736017	2.53495	0.000729878	2.26392
chr16	29196588	29196588	0.757863	0.000729915	1.6075
chr2	161504973	161504973	1.03928	0.000729923	1.42264
chr14	82196701	82196701	1.57452	0.000730747	-2.2484
chr7	157476038	157476038	0.84956	0.000730892	2.4115
chr7	75701943	75701943	0.798055	0.000731109	1.62255
chr3	14308625	14308625	9.8793	0.00073125	8.48387
chr1	146714514	146714514	0.880562	0.000732626	-1.58002
chr20	60906077	60906077	0.876494	0.000733254	-2.13362
chr2	172947690	172947690	2.03769	0.000733816	-2.36232
chr16	27082387	27082387	12.5696	0.000733915	8.32214
chr1	17743171	17743171	0.786141	0.00073411	1.81692
chr10	48427655	48427655	0.552056	0.00073427	1.08538
chr17	26634418	26634418	0.727192	0.000734826	2.08289
chr5	134370228	134370228	1.87132	0.000735032	-2.10952
chr7	50875204	50875204	5.86868	0.000735245	-9.19646
chr9	139844420	139844420	1.69247	0.000736211	1.43543
chr1	907236	907236	0.524193	0.000737241	1.28862
chr1	211306820	211306820	1.32323	0.000737647	2.17962
chr1	17442947	17442947	10.839	0.000737717	9.38424
chr2	242673872	242673872	1.66554	0.000737938	1.80646
chr16	89367863	89367863	1.87059	0.000738357	2.40937
chr16	85636426	85636426	0.281673	0.000739205	1.39943
chr5	149682006	149682006	6.08275	0.000739862	4.99838
chr14	50101414	50101414	0.739982	0.000739995	1.12144
chr2	205410272	205410272	0.745712	0.000740176	1.05114
chr16	30485077	30485077	0.707829	0.000740421	2.35908
chr20	31699158	31699158	4.55481	0.00074091	5.20088
chr10	71389997	71389997	0.818165	0.00074112	1.4136
chr9	89561672	89561672	0.839319	0.000741415	1.28184
chr19	33878928	33878928	0.344054	0.000741645	1.32438
chr17	14470464	14470464	0.912045	0.000741949	1.69472
chr19	21886450	21886450	1.32535	0.000742855	2.80746
chr10	977983	977983	1.214	0.000742911	3.02836
chr11	1039437	1039437	1.68138	0.000742968	2.41351
chr5	58423723	58423723	4.44818	0.000743174	-4.14256
chr6	18122576	18122576	1.26585	0.00074347	-2.41723
chr4	7434732	7434732	1.30716	0.000743839	3.40575
chr4	655931	655931	2.12701	0.000744183	3.3447
chr21	43655205	43655205	0.957569	0.000746127	-2.23759
chr9	138611886	138611886	0.425351	0.000746468	-1.43338
chr17	43923587	43923587	4.98217	0.000746613	5.88774
chr10	80828576	80828576	1.98902	0.000746868	1.87484
chr2	23936547	23936547	8.03346	0.000746948	-4.44866
chr5	68698356	68698356	1.14862	0.000747282	2.06724
chr17	74173256	74173256	0.745531	0.000749392	1.70319
chr13	100548745	100548745	0.649937	0.000750147	1.56645
chr19	39870623	39870623	0.55473	0.000751484	1.06662
chr6	163820981	163820981	7.12264	0.000751846	9.82581
chr2	242794845	242794845	0.697761	0.000752012	2.10249
chr19	1250060	1250060	0.678476	0.000752266	1.3216
chr1	6845832	6845832	1.4309	0.000753128	2.38159
chrX	37857727	37857727	1.88137	0.000753554	3.31645
chr12	124572946	124572946	25.5446	0.000753782	13.7604
chr1	2987793	2987793	2.22919	0.000756143	-2.84622
chr17	75826120	75826120	3.54281	0.000756676	4.50325
chr3	46743083	46743083	1.27012	0.000757941	1.50323
chr17	66194423	66194423	0.871215	0.000758055	-1.33141
chr1	65613725	65613725	0.905262	0.000758163	1.29825
chr16	1665007	1665007	1.68012	0.000758672	-1.3098
chr21	45650539	45650539	5.98563	0.000759164	8.80757
chr16	58718351	58718351	0.759901	0.000759192	1.04232
chr19	58838820	58838820	0.742968	0.00075956	-1.51828
chr7	157483261	157483261	1.13382	0.000759845	-1.41651
chr5	140871264	140871264	1.25236	0.000760222	1.71788
chrX	48749324	48749324	0.559161	0.00076032	1.13065
chr1	22944650	22944650	2.02162	0.000761101	2.76564
chr12	6336114	6336114	1.4784	0.000761199	2.35292
chr5	1063043	1063043	0.927976	0.000761422	1.70159
chr21	46520914	46520914	2.2708	0.00076249	2.65934
chr10	134756294	134756294	0.981708	0.000762602	1.42224
chr17	9675074	9675074	0.682274	0.000765007	1.31919
chr22	19939078	19939078	8.01347	0.000765459	4.95638
chr8	124016905	124016905	1.1309	0.000766307	2.50315
chr1	10207419	10207419	1.03822	0.000767701	2.4336
chr9	132231416	132231416	4.32539	0.000768417	5.99918
chr4	160551082	160551082	0.508134	0.000768458	1.58658
chr11	77867637	77867637	1.15159	0.000768912	-2.53933
chr17	48546166	48546166	0.487472	0.000769228	1.14944
chr17	1068654	1068654	0.696723	0.000769813	-1.61118
chr7	4859411	4859411	10.1723	0.000770053	11.505
chr16	88517444	88517444	0.889448	0.000770256	1.88518
chr5	177019205	177019205	0.588791	0.000770308	1.18642
chr6	112688531	112688531	1.22806	0.00077115	-2.10988
chr14	24046609	24046609	0.649927	0.000772617	1.47945
chr17	79268565	79268565	1.58245	0.00077296	-2.63381
chr14	23523895	23523895	1.04236	0.000773975	-2.42302
chr16	85569102	85569102	0.489443	0.000774208	-1.28297
chr19	4633831	4633831	1.26822	0.000774463	-1.85138
chrX	10805812	10805812	2.15941	0.000774467	4.49889
chr19	18855923	18855923	1.23206	0.000774737	1.7478
chr15	79123295	79123295	2.48313	0.000775337	3.31767
chr10	132940692	132940692	2.13078	0.000775553	3.04355
chr10	50181471	50181471	1.67253	0.000776165	3.18525
chr22	27071213	27071213	2.0033	0.000776453	3.02579
chr22	40073640	40073640	0.604372	0.000776595	1.33202
chr20	48807762	48807762	0.832084	0.000776811	1.25004
chr11	45680377	45680377	1.74066	0.000776875	-2.08413
chr12	30322750	30322750	1.55553	0.00077689	-3.02117
chr16	1107472	1107472	0.732151	0.000777505	1.57484
chr19	1838190	1838190	0.843029	0.000777975	-2.63728
chr18	77367829	77367829	1.63192	0.000777978	2.54444
chr8	143592517	143592517	0.597787	0.000778006	0.890607
chr4	983290	983290	1.03474	0.000778191	2.31185
chrX	105970206	105970206	1.46288	0.000779895	2.29034
chr11	450481	450481	1.96404	0.000780366	2.93158
chr17	37762228	37762228	1.10156	0.000780639	-1.33497
chr7	44578896	44578896	1.55947	0.000781758	2.36659
chr20	30310621	30310621	0.783362	0.00078239	1.29229
chr8	92729040	92729040	0.580971	0.000782472	1.306
chr12	234962	234962	1.05146	0.000782659	1.96458
chr4	185309983	185309983	0.781595	0.000782847	1.79125
chr12	48206694	48206694	0.848265	0.000782955	1.26102
chr6	169632622	169632622	1.00154	0.000783546	2.46289
chr9	94989833	94989833	1.92643	0.000783709	2.05196
chr17	16395161	16395161	1.06006	0.000783937	2.07727
chr6	158066589	158066589	2.31957	0.000784769	3.3205
chr10	43758510	43758510	3.41506	0.000784798	2.36998
chr16	23366748	23366748	1.10913	0.000787135	2.68116
chr11	8737135	8737135	0.414583	0.000787263	-1.17443
chr12	3475127	3475127	0.94572	0.000788102	-1.55189
chr19	4513958	4513958	2.01672	0.000788667	4.17596
chr4	6911401	6911401	1.28825	0.000788803	1.46746
chr21	46256679	46256679	1.90208	0.000789295	4.13562
chr8	21990768	21990768	0.601473	0.000789493	1.05406
chr10	126710737	126710737	2.80106	0.000790199	5.2328
chr4	6729106	6729106	2.934	0.000791187	4.59873
chr19	3577870	3577870	1.47893	0.000791681	2.51293
chr16	84693300	84693300	1.56267	0.000791947	2.16739
chr21	36042307	36042307	0.788243	0.000791983	-1.41625
chr15	69823901	69823901	2.58293	0.000792188	2.96962
chr12	30830985	30830985	3.04951	0.000794231	-3.95877
chr17	78402493	78402493	0.871331	0.000794703	-1.38722
chr19	14229115	14229115	1.08845	0.000794749	2.08712
chr7	116312404	116312404	0.727892	0.000795504	1.78321
chr2	101034244	101034244	0.840417	0.000795858	1.2913
chr12	31004322	31004322	1.03629	0.000797097	1.37061
chr19	31754076	31754076	2.75327	0.000798211	-5.19538
chr1	67773399	67773399	0.640615	0.000798303	1.38408
chr7	52354452	52354452	0.857562	0.000798532	-2.32225
chr2	205410328	205410328	1.66338	0.000799153	1.88324
chr1	115322987	115322987	1.3985	0.00079948	-3.00728
chr15	28341335	28341335	1.40135	0.000800004	2.05165
chr17	2298383	2298383	1.74084	0.000800263	2.66017
chr16	66878372	66878372	0.720576	0.000800926	2.19462
chr13	76092761	76092761	1.03497	0.00080097	1.52637
chr7	97873012	97873012	0.897745	0.000801022	2.10101
chr4	1615009	1615009	1.71081	0.000802385	2.24769
chr1	32208675	32208675	0.733056	0.000804022	-1.65373
chr9	91978249	91978249	1.58113	0.000805929	-3.00177
chr9	102058830	102058830	0.824247	0.000807596	-1.41408
chr4	81307333	81307333	1.62867	0.000807648	1.78953
chr7	152273007	152273007	0.515492	0.000808198	-1.77165
chrX	48895827	48895827	1.08366	0.00080832	2.2066
chr8	37707443	37707443	0.722479	0.000808701	1.02773
chr2	114265683	114265683	0.968523	0.00080887	1.20236
chr14	106307832	106307832	1.21037	0.000809293	2.77844
chr7	6543271	6543271	0.51196	0.000809308	1.26775
chr3	47017704	47017704	0.916777	0.000809694	-2.25574
chr14	105749581	105749581	11.0569	0.00081015	16.0468
chr1	113052025	113052025	1.17902	0.000810233	1.32013
chr16	30107314	30107314	2.69176	0.000810371	-3.4752
chr12	122710339	122710339	0.631288	0.00081092	-1.35537
chr1	168106048	168106048	0.524311	0.000813206	-1.46609
chr21	45720621	45720621	1.9268	0.0008133	-3.08511
chr2	25146987	25146987	2.49338	0.000813325	4.17596
chr4	79697143	79697143	0.893325	0.000813486	1.45853
chr6	147829044	147829044	0.755297	0.0008137	-1.13596
chr21	44464902	44464902	1.13604	0.000814315	2.57583
chr10	134871613	134871613	2.5292	0.000814356	3.84073
chr20	21106699	21106699	0.742803	0.000815454	-1.30998
chr2	73143957	73143957	1.7338	0.000815578	2.05155
chr19	55586236	55586236	2.21162	0.00081596	4.20497
chr16	53447792	53447792	0.667655	0.000816413	1.75247
chr16	85966685	85966685	2.46146	0.000816632	2.48758
chr17	35296051	35296051	0.867999	0.000817614	1.18083
chr15	28109239	28109239	2.35	0.000817953	3.20782
chr19	1679549	1679549	11.4681	0.000818759	9.74207
chr16	89323958	89323958	1.35969	0.000819494	-3.15323
chr10	25465237	25465237	2.2495	0.000819651	-2.91131
chr15	22803442	22803442	1.32944	0.000820243	3.37034
chr22	48820246	48820246	1.67553	0.000820329	-2.98899
chr8	143369028	143369028	7.65576	0.000822675	-8.97978
chrX	74933004	74933004	4.48779	0.000823928	-4.78554
chr1	43926430	43926430	0.482851	0.000825194	1.72161
chr18	10526290	10526290	1.63608	0.000825397	2.51639
chr5	16617287	16617287	0.659638	0.000825567	-1.93867
chr17	6899915	6899915	1.72658	0.000825877	2.71094
chr17	10538063	10538063	0.882275	0.000826305	-2.38045
chr15	30151768	30151768	2.19071	0.000827064	-2.14591
chr19	1631762	1631762	1.41214	0.000827344	-3.36794
chr8	87352054	87352054	1.32661	0.000827402	2.89903
chr3	13590588	13590588	0.958538	0.000827908	-1.55493
chr22	19702052	19702052	0.671452	0.000828412	-1.5536
chr9	130661831	130661831	2.08179	0.000828588	4.14209
chr9	98221254	98221254	1.15847	0.000829291	1.69954
chr19	4685775	4685775	2.10962	0.000829476	3.55423
chr1	10804944	10804944	2.08934	0.000829488	3.76916
chr22	32749965	32749965	6.05208	0.000829595	6.714
chr17	17681924	17681924	6.0792	0.000831015	5.7299
chr9	130714606	130714606	1.08629	0.00083175	-2.07294
chr5	625222	625222	8.24754	0.000832143	4.57464
chr16	3245565	3245565	0.719622	0.000832965	-1.5405
chr7	99721628	99721628	0.969899	0.000833762	1.86179
chr8	1243642	1243642	1.95792	0.000834883	-3.19617
chr5	179851292	179851292	6.1217	0.000837703	6.53232
chr6	8282914	8282914	1.43405	0.000837905	2.39389
chr12	69327435	69327435	0.73269	0.000838303	1.06865
chr6	146056701	146056701	0.728842	0.00083978	1.6253
chr14	104314424	104314424	0.807202	0.000839823	1.18719
chr8	144793861	144793861	1.00378	0.000840021	-2.29951
chr6	9722964	9722964	12.2049	0.000840511	8.92637
chr2	241395458	241395458	0.37098	0.000840522	1.45999
chr2	24398164	24398164	0.45826	0.000840612	-1.43229
chr1	168105038	168105038	0.957397	0.000840678	1.36631
chr19	1444884	1444884	0.559712	0.000841846	1.35692
chr16	787848	787848	1.28244	0.000842305	1.62124
chr2	119916273	119916273	1.0992	0.000844163	1.16921
chr1	9343572	9343572	0.489897	0.000844591	1.53228
chr16	14067403	14067403	1.43306	0.000844949	-2.26572
chr10	120719929	120719929	1.1564	0.000845394	2.41199
chr1	245317977	245317977	0.635046	0.000845892	-1.24092
chr3	122641023	122641023	2.09541	0.000846408	2.28603
chr22	44962893	44962893	1.57677	0.000846479	1.97211
chr9	136223084	136223084	1.29456	0.000846679	-1.66011
chr5	121647577	121647577	2.15199	0.00084755	2.5044
chr10	70320260	70320260	0.619667	0.000847652	1.81606
chr3	193587535	193587535	1.21248	0.000848149	2.56173
chr5	14487885	14487885	0.667564	0.000849326	1.63209
chr6	138114715	138114715	28.3169	0.000849391	13.3184
chr1	16847861	16847861	4.96945	0.000850218	-4.92233
chr7	45125385	45125385	0.397856	0.000850261	1.26837
chr15	40861858	40861858	0.56124	0.000850515	-1.08733
chr7	27538369	27538369	0.706129	0.000850785	1.71757
chr9	126144658	126144658	0.990986	0.000850879	-1.88533
chr20	31129466	31129466	0.779093	0.0008521	1.44775
chr17	47575179	47575179	0.932897	0.000852122	1.27742
chr10	49659177	49659177	0.814403	0.000852698	-2.17165
chr2	198175695	198175695	3.73642	0.000852852	-3.39169
chr2	200090285	200090285	9.08435	0.000852863	-9.19457
chr11	126538393	126538393	2.29694	0.000853529	-3.70065
chr7	157263077	157263077	6.21828	0.000853838	3.37219
chr1	143542979	143542979	0.772193	0.000854277	2.14349
chr12	124272516	124272516	1.6859	0.000855133	2.79543
chr3	48609360	48609360	1.17481	0.000855457	-2.45842
chr11	1245323	1245323	0.725667	0.000855929	1.44883
chr1	2844296	2844296	0.834219	0.000855961	-2.16363
chr19	56028733	56028733	1.33224	0.000856475	-1.64507
chr6	168496542	168496542	3.65268	0.000856838	5.2064
chr1	12290982	12290982	0.491902	0.000856999	1.39391
chr10	13450103	13450103	1.4526	0.000857113	-1.75767
chr22	23498240	23498240	0.574262	0.000857271	1.42329
chr17	77082411	77082411	0.756512	0.000858161	1.39101
chr4	48782517	48782517	1.30936	0.000859064	-1.9787
chr20	61442965	61442965	12.5998	0.000859247	8.99244
chr9	73034041	73034041	0.475181	0.00085944	-1.32052
chr15	67358981	67358981	0.614336	0.000859767	1.10739
chr9	91897519	91897519	1.51042	0.000860451	1.63327
chr19	3572859	3572859	1.09072	0.000860832	-3.55719
chr5	139891769	139891769	0.827184	0.000861309	1.81416
chr17	5371675	5371675	1.76601	0.000861956	3.66023
chr13	39046804	39046804	2.84609	0.000862031	3.03614
chr12	132075584	132075584	5.69697	0.000863077	4.93595
chr9	91321892	91321892	1.22969	0.000863381	-2.51022
chr5	178446174	178446174	1.73039	0.000863842	-2.88784
chr9	133888270	133888270	2.48442	0.00086448	3.6673
chr3	129034164	129034164	1.03549	0.000864616	1.49827
chr2	172016679	172016679	0.636254	0.000864895	-1.1275
chr3	122360478	122360478	2.5062	0.000865633	3.42887
chr19	1235236	1235236	0.405038	0.000866518	1.68436
chr5	78985774	78985774	0.54816	0.0008672	-1.23069
chr3	127109286	127109286	9.04731	0.000867646	-6.82798
chr15	53087060	53087060	0.731403	0.000869065	-1.76472
chr1	1102112	1102112	1.24414	0.000869139	-3.09353
chr8	38312930	38312930	2.83376	0.000870175	3.9212
chr5	14144074	14144074	2.95756	0.000870431	-3.13035
chrX	58300632	58300632	0.789474	0.000870456	1.65488
chr9	95797624	95797624	1.46506	0.000870461	3.73431
chr22	30970820	30970820	1.30481	0.000870911	1.48369
chr3	66551248	66551248	0.574745	0.000871821	1.29929
chr2	9983818	9983818	0.943806	0.000872113	1.74051
chr7	49843120	49843120	0.623523	0.0008722	1.70315
chrX	68302517	68302517	9.79767	0.000872309	8.5449
chr4	113632645	113632645	1.79651	0.000874413	2.87709
chr7	2184246	2184246	1.94206	0.000874811	2.55861
chr7	63392311	63392311	0.62111	0.000876457	1.42254
chr19	3637336	3637336	0.666807	0.000876754	1.27488
chr3	196439531	196439531	5.10142	0.000878413	-3.07084
chr4	4389125	4389125	0.915408	0.00087842	-2.63015
chr5	1059050	1059050	0.719946	0.000878726	1.75731
chr2	106681917	106681917	1.85351	0.000879842	-2.33564
chr17	30813908	30813908	0.833612	0.000879897	-1.26628
chr3	15204594	15204594	0.486979	0.000879897	1.52738
chr19	14228786	14228786	1.18166	0.000879899	2.48743
chr4	54577297	54577297	5.92883	0.000880572	7.79902
chr7	72936432	72936432	1.18218	0.000880674	-2.5246
chr16	75299822	75299822	0.570619	0.000882103	1.01624
chr1	3615227	3615227	2.52423	0.000882218	-3.55192
chr1	147380754	147380754	1.68354	0.000882642	-2.97043
chr12	69140043	69140043	0.94374	0.000882794	-1.61001
chrX	43741803	43741803	0.898516	0.000883032	1.50915
chr16	173267	173267	2.68487	0.000883864	-4.34877
chr10	71813401	71813401	2.05251	0.00088483	1.56751
chr17	40540229	40540229	0.720934	0.000885186	1.90981
chr19	17864392	17864392	0.619985	0.000885477	1.60365
chr11	72852740	72852740	1.39534	0.000885713	2.01581
chr11	61500462	61500462	1.65055	0.000886007	1.68549
chr17	75483252	75483252	1.56187	0.000886676	-4.2891
chr11	1410753	1410753	2.61552	0.000886726	-3.0237
chr17	75432755	75432755	1.00381	0.00088701	1.84526
chr22	46663936	46663936	1.07552	0.000887015	-1.57883
chr3	195808375	195808375	1.04229	0.000887146	-1.50267
chr16	88717403	88717403	0.529046	0.000887633	1.03117
chr10	80826726	80826726	1.03653	0.000888226	-1.49327
chr6	56585792	56585792	2.20012	0.000888871	3.13567
chr1	2263621	2263621	3.09278	0.000889021	3.18463
chr12	46661864	46661864	1.13217	0.000889218	3.27194
chr14	96506192	96506192	1.11935	0.000889759	-1.59637
chr19	4155006	4155006	0.459655	0.000889889	1.55382
chr6	34538556	34538556	2.99144	0.000890255	-3.96191
chr20	16606594	16606594	0.657769	0.00089163	1.57625
chr21	30671523	30671523	1.69044	0.000891739	1.79617
chr1	14926022	14926022	0.871688	0.000892518	-1.58452
chr11	34208238	34208238	1.24714	0.000893335	2.37144
chr17	74944815	74944815	0.791501	0.00089381	1.49491
chr11	10952997	10952997	0.528753	0.000894082	1.14955
chr17	19531025	19531025	1.02106	0.000894999	1.92361
chr14	50351619	50351619	4.67156	0.000895077	-4.58759
chr10	78463404	78463404	0.789334	0.000895751	1.647
chr18	75687985	75687985	1.93687	0.000895936	4.22924
chr19	8400211	8400211	0.692329	0.000896095	1.68519
chr3	126108305	126108305	2.29177	0.000896256	-2.96657
chr4	83571056	83571056	0.607968	0.000896412	-1.50346
chr13	39261319	39261319	0.77113	0.000896595	-1.76653
chr5	121413269	121413269	1.20641	0.000897846	3.00359
chr1	201086822	201086822	0.868181	0.000898458	1.87968
chr2	1747182	1747182	1.59094	0.000898888	-2.60991
chr19	19144700	19144700	0.720589	0.000899213	1.21887
chr12	133100540	133100540	1.18784	0.000899214	1.96783
chr3	13559247	13559247	1.05607	0.000901435	2.26627
chr3	183521968	183521968	1.40205	0.000901883	-2.63493
chr9	127533077	127533077	0.82912	0.000902015	1.03866
chr8	91618701	91618701	0.570117	0.000902177	-1.24766
chr17	19618357	19618357	0.645274	0.000902802	2.18368
chr1	32280665	32280665	2.14135	0.000903116	4.36789
chr10	132908906	132908906	1.29522	0.000903487	2.88526
chr10	125852555	125852555	0.61332	0.000903723	1.49842
chr6	45631646	45631646	0.542899	0.000903925	1.83129
chr5	8430227	8430227	0.709019	0.000904037	1.48052
chr5	175843604	175843604	0.651119	0.000904127	1.40069
chr20	3712651	3712651	2.15574	0.000904295	4.07101
chr20	34196338	34196338	1.63766	0.000905979	2.69064
chr9	131985931	131985931	1.41486	0.000906103	-3.05009
chr3	52403261	52403261	0.380454	0.000906573	1.3808
chr7	73081896	73081896	1.78676	0.000907302	2.60312
chr12	125023888	125023888	0.360511	0.000907943	1.21451
chr16	2052477	2052477	0.752199	0.00090829	-2.41679
chr1	64971651	64971651	2.21833	0.000908829	-2.07808
chr22	45014374	45014374	0.72223	0.000909576	-1.60018
chr1	156046555	156046555	0.612425	0.000909752	-1.23833
chr15	21930283	21930283	0.838616	0.000909863	1.44167
chr11	72345292	72345292	0.301307	0.000909988	-1.70089
chr22	50487402	50487402	1.18894	0.000910363	1.82949
chr12	125534370	125534370	2.74384	0.000910538	-3.86009
chr14	106016153	106016153	0.513529	0.000910948	1.92781
chr13	112297181	112297181	7.73729	0.000911507	6.79763
chr9	115708145	115708145	1.03841	0.000911608	2.80676
chr1	16482187	16482187	0.785271	0.000911995	1.0773
chr13	27318511	27318511	0.643336	0.000912748	1.61038
chr2	73089860	73089860	0.780766	0.000912764	1.29658
chr14	102396518	102396518	2.3636	0.000912864	-3.46381
chr14	99738399	99738399	0.820649	0.000913749	1.72041
chr2	72263894	72263894	1.25242	0.000914191	2.96207
chr22	19709661	19709661	1.75565	0.000914699	-2.05823
chr12	107975007	107975007	1.41011	0.000915024	-1.52082
chr1	16480835	16480835	1.93714	0.00091524	2.38352
chrX	153279582	153279582	0.938484	0.000916019	-2.12449
chr19	58920202	58920202	0.836863	0.000916027	1.45884
chr11	1417639	1417639	0.456973	0.000917425	-1.33932
chr8	84917692	84917692	2.50413	0.000917889	4.44862
chrX	17787409	17787409	2.78156	0.000918534	3.11788
chr8	6566496	6566496	1.14617	0.000918573	-1.76752
chr19	2518506	2518506	0.726855	0.000919269	-1.50912
chr22	17517431	17517431	2.96254	0.000920436	-6.36274
chr19	37341204	37341204	0.825356	0.000920548	-1.3362
chr15	41208694	41208694	11.2112	0.000920604	9.84554
chr16	88744869	88744869	1.41276	0.00092095	-1.76867
chr5	151859452	151859452	1.93554	0.00092102	3.82481
chr3	147122522	147122522	1.70579	0.000921484	-2.04679
chr16	87688525	87688525	0.784687	0.000921851	1.35563
chr6	157342499	157342499	1.00816	0.000922938	1.67231
chr20	32031235	32031235	0.901931	0.000923035	1.40976
chr2	10087092	10087092	2.98108	0.00092485	5.46977
chr19	46518555	46518555	0.903905	0.000924913	-1.40457
chr1	1476577	1476577	1.96698	0.000924995	3.9391
chr5	178689283	178689283	0.488964	0.000925449	1.35453
chr19	47231740	47231740	1.46678	0.000925545	2.13632
chr9	45356553	45356553	0.796212	0.000925967	1.97518
chr7	5735128	5735128	0.727361	0.000926156	1.09397
chr1	228688839	228688839	2.98414	0.0009262	-4.16312
chr19	34396838	34396838	1.52601	0.000926367	2.25592
chr22	38109332	38109332	2.20354	0.000926672	2.24528
chr13	114321768	114321768	0.845231	0.000926814	-1.70889
chr5	54564398	54564398	0.43697	0.000926934	-1.28281
chr6	89791528	89791528	2.28725	0.000927553	-2.07505
chr1	1550842	1550842	1.59966	0.000928397	2.09407
chr2	119617241	119617241	0.762309	0.000928515	1.59144
chr16	83999019	83999019	1.12682	0.000929449	-1.82239
chr10	736807	736807	1.48814	0.000930611	-2.51361
chr16	867359	867359	0.694666	0.000930755	1.99641
chr14	101073925	101073925	0.693151	0.00093115	1.8231
chr17	78417951	78417951	1.30873	0.000931826	-1.40095
chr15	75611101	75611101	11.2724	0.000932272	9.68719
chr19	39009865	39009865	0.567644	0.000932771	1.65536
chr20	300667	300667	1.35101	0.000933577	-2.5798
chr17	65713854	65713854	0.863261	0.000934326	1.51849
chr16	12996198	12996198	0.860058	0.000934606	-1.14057
chr14	52493988	52493988	12.803	0.000935647	9.19537
chr10	15256360	15256360	0.989425	0.000936025	1.5214
chr1	24306560	24306560	0.703983	0.000936818	1.96451
chrX	124337498	124337498	1.36177	0.000937068	1.64627
chr18	14221854	14221854	0.65266	0.000937123	-1.38816
chr10	131757913	131757913	1.48383	0.00093748	2.02361
chr15	31335507	31335507	0.696022	0.000937987	1.69124
chr7	37675380	37675380	1.89017	0.000938663	2.04249
chr14	29656398	29656398	0.70898	0.000938922	1.33857
chr2	191878897	191878897	0.519507	0.00093902	1.21362
chr19	3441724	3441724	0.896	0.000939265	2.17826
chr19	8952007	8952007	4.00582	0.000939385	-5.86393
chr12	122056315	122056315	0.616954	0.000939664	1.73718
chr11	133273984	133273984	0.625622	0.00093968	1.35464
chr20	62305454	62305454	1.01175	0.000939823	2.00487
chr4	660527	660527	0.412507	0.000939827	1.34236
chr4	75264966	75264966	3.1582	0.000939918	3.26297
chr4	184513890	184513890	3.32104	0.000940009	-4.80376
chr5	61385183	61385183	0.85682	0.000940062	1.38371
chr15	66923563	66923563	0.912657	0.000940317	1.8484
chr19	46522231	46522231	0.762116	0.000940419	-1.75257
chr17	78075138	78075138	1.60783	0.000940462	2.22233
chr21	46703727	46703727	1.1527	0.000940579	2.62804
chr22	40392040	40392040	1.24729	0.000940814	3.24218
chr22	40045670	40045670	5.77808	0.000940871	7.11921
chr11	44478657	44478657	0.747993	0.000941005	1.22881
chr17	77207722	77207722	0.912893	0.000941408	1.35457
chr1	40943422	40943422	2.14245	0.000942677	-2.63537
chr20	21498263	21498263	1.3084	0.000943423	1.50035
chr14	37117370	37117370	1.46422	0.000943499	2.39979
chr17	76183093	76183093	0.844499	0.000943576	-1.33249
chr12	53359402	53359402	1.7626	0.000943688	1.82203
chr11	16812613	16812613	1.55278	0.000943785	2.30036
chrX	106959361	106959361	1.08327	0.000943983	2.54407
chr18	76447459	76447459	1.06061	0.000944544	1.33511
chr7	129223954	129223954	0.691527	0.000944827	1.52455
chr10	1729930	1729930	1.01554	0.000944918	2.27807
chr17	79486313	79486313	0.585764	0.00094539	1.03397
chr3	11262187	11262187	2.27028	0.000945565	-3.10556
chr14	101031040	101031040	1.28446	0.000946285	3.04364
chrY	9983097	9983097	0.918203	0.00094657	1.54044
chr17	17009913	17009913	0.667786	0.000947979	-1.48904
chr9	139145471	139145471	0.699952	0.000948041	1.26307
chr2	127896111	127896111	1.09303	0.000949398	-1.83016
chr1	20669732	20669732	0.448367	0.000952008	1.21061
chr5	175815929	175815929	1.01583	0.000952474	2.34983
chr10	126364009	126364009	1.01362	0.000952926	2.30506
chr8	142458229	142458229	0.830105	0.000953021	-1.46599
chr20	30865677	30865677	0.737384	0.000953195	1.24279
chr21	45079752	45079752	5.83319	0.000953399	-3.51262
chr4	120548462	120548462	0.967952	0.000953457	-1.72676
chr16	3030519	3030519	0.895709	0.000953903	-2.09323
chr2	124782134	124782134	0.478554	0.000954645	1.15142
chr20	3747672	3747672	0.831105	0.000954665	-1.1055
chr10	64576921	64576921	1.3104	0.000955384	2.49948
chr5	180086418	180086418	0.632667	0.000957703	1.70068
chr1	6484877	6484877	1.1037	0.000958091	1.74641
chrX	70405825	70405825	0.903705	0.000959932	2.17157
chr19	12946713	12946713	0.765705	0.00096045	-2.06559
chr11	489834	489834	1.41887	0.000960686	3.63836
chr18	71949781	71949781	0.716533	0.000961868	1.38365
chr19	41860850	41860850	2.95398	0.000962377	3.21387
chrX	26892011	26892011	0.465866	0.000962408	-1.65267
chr9	130907110	130907110	5.08853	0.000962845	5.22026
chr4	183529814	183529814	1.23221	0.000962986	2.09406
chr7	992508	992508	1.03705	0.000964107	3.16534
chr17	38319108	38319108	1.29444	0.000964255	2.81023
chr5	118407112	118407112	1.68686	0.000965025	-1.931
chr1	110753482	110753482	1.12421	0.000965862	2.759
chr2	121742885	121742885	0.573122	0.000965908	1.53358
chr9	114988504	114988504	3.0911	0.000966227	-3.96801
chr17	1840224	1840224	0.455995	0.000966253	-1.12277
chr16	1959123	1959123	1.34007	0.000966923	2.14056
chr12	131619253	131619253	1.4297	0.000966928	-1.89808
chr22	37888727	37888727	0.876188	0.000967855	1.89921
chr9	130548548	130548548	0.639902	0.000968169	1.1767
chr6	149772547	149772547	1.01111	0.000968356	1.44611
chr13	31039282	31039282	0.600178	0.000969662	1.11638
chr9	98080105	98080105	0.683515	0.000970276	2.52854
chr17	55752375	55752375	1.0574	0.000970372	1.74652
chr3	129038000	129038000	1.46534	0.000970523	-1.89681
chr16	725300	725300	1.54652	0.000970758	1.65607
chr11	75988085	75988085	1.19635	0.000971231	-2.68352
chr1	10234312	10234312	1.42622	0.000972429	2.24215
chr7	47405262	47405262	0.787426	0.000973716	-1.74127
chr10	75490464	75490464	1.5267	0.00097378	1.87163
chr14	29243625	29243625	0.653451	0.000973939	-1.14284
chr1	44019943	44019943	1.58391	0.000974174	3.28581
chr2	33998918	33998918	0.414305	0.000975088	1.1919
chr2	9229887	9229887	12.5451	0.000975982	-7.28229
chr8	29120383	29120383	0.686876	0.00097628	-1.45536
chr11	641047	641047	2.27405	0.000976933	2.68658
chr17	26162950	26162950	11.6941	0.000977095	6.72285
chr2	222320273	222320273	1.16393	0.000977529	1.8983
chr22	26950205	26950205	1.71764	0.000977582	2.98537
chr2	45176531	45176531	0.891995	0.000977821	-1.31615
chr5	21341611	21341611	3.27287	0.000978898	-3.60958
chr7	2124060	2124060	0.567882	0.000979289	-1.54222
chr11	100558242	100558242	1.18992	0.00097959	1.23961
chrX	71096770	71096770	1.68756	0.000980421	2.74188
chr17	41770832	41770832	4.65599	0.000980791	5.89245
chr1	867884	867884	2.7487	0.000981547	2.52281
chr2	26408197	26408197	1.05644	0.000981673	2.7799
chr11	61461991	61461991	0.980812	0.000982949	2.23952
chr1	3144435	3144435	2.44177	0.000983131	3.5815
chr14	104573616	104573616	2.6915	0.00098324	3.09914
chr4	71986681	71986681	0.734427	0.000983251	1.32895
chr11	30409871	30409871	1.30517	0.000984319	2.93616
chr17	27407155	27407155	1.12552	0.000985453	1.47344
chr19	11134702	11134702	0.729706	0.000985665	1.81369
chr16	3285145	3285145	1.24164	0.000985692	2.37508
chr4	925811	925811	0.494076	0.000987027	1.10314
chr17	80402602	80402602	1.54543	0.000987893	-2.43607
chr7	150772713	150772713	0.471956	0.000988101	1.11291
chr19	815573	815573	0.805083	0.0009884	-1.55358
chr11	29735601	29735601	0.776367	0.000988655	1.59237
chr9	80452374	80452374	0.870561	0.00098939	1.72109
chr9	139232667	139232667	3.22988	0.000989607	3.38111
chr16	55031213	55031213	0.380159	0.000989667	1.64457
chr1	2716841	2716841	0.552654	0.000990404	1.4758
chr19	29967661	29967661	1.3639	0.000990516	3.79632
chr5	150080569	150080569	0.95203	0.000990686	-1.34152
chr3	126753088	126753088	0.851485	0.000990919	1.77402
chr17	80022679	80022679	1.35726	0.00099094	-2.40204
chr20	62193984	62193984	0.983734	0.000991331	2.09706
chr9	138584167	138584167	0.405051	0.000991427	1.4928
chr15	51057791	51057791	0.677316	0.000992181	1.54663
chr9	73027564	73027564	0.585978	0.000992346	1.44781
chr8	142615891	142615891	2.23405	0.000993722	2.48337
chr19	2338891	2338891	0.569841	0.000994458	1.49391
chr9	11100931	11100931	12.6446	0.000995376	-11.4947
chr20	49598022	49598022	0.580314	0.000997021	1.33269
chr6	21324918	21324918	1.35742	0.000997375	1.56571
chr3	62358414	62358414	2.10122	0.000997392	-1.84265
chr16	89619927	89619927	0.799203	0.00099872	-2.02814
chr4	3734267	3734267	3.17354	0.000998845	3.41649
chr4	3870534	3870534	0.481615	0.000999119	1.59192
chr2	73152283	73152283	2.6575	0.000999186	2.30077
chr10	73157027	73157027	1.13508	0.000999721	1.603
chr9	124413992	124413992	1.02158	0.000999897	-2.49108
chr4	53588306	53588306	1.01799	0.0010016	-1.2916
chr9	100395836	100395836	1.11186	0.00100172	1.60127
chr1	174399390	174399390	4.70649	0.00100204	7.70449
chr13	24153884	24153884	1.76862	0.00100207	2.07185
chr16	1036182	1036182	3.80143	0.0010031	3.52982
chr15	75940672	75940672	1.5603	0.00100355	1.79738
chr17	79799406	79799406	0.59284	0.00100419	1.67939
chr7	81803048	81803048	6.45218	0.00100521	-6.91719
chr14	100412911	100412911	1.47091	0.00100565	2.31166
chr9	75256843	75256843	0.834188	0.00100702	-1.79822
chr3	133393573	133393573	1.77975	0.0010071	1.79427
chr1	25944238	25944238	0.454205	0.00100855	-1.45029
chr13	90472011	90472011	1.31819	0.00100874	1.62298
chr19	50765241	50765241	1.45705	0.00100914	-2.52164
chr1	105398881	105398881	12.0343	0.00100936	8.69457
chr18	46411989	46411989	0.784805	0.00101003	2.71282
chr15	42379994	42379994	2.05408	0.0010103	1.96055
chr13	99738448	99738448	0.483901	0.00101096	-1.30102
chr11	99257251	99257251	1.74193	0.00101177	2.35137
chr14	103390215	103390215	0.787139	0.0010121	1.69042
chr10	73844152	73844152	0.7222	0.0010127	1.62542
chr4	189826715	189826715	0.550518	0.00101284	1.79858
chr5	39363032	39363032	0.701364	0.00101474	-1.67797
chr3	194407538	194407538	3.69569	0.0010152	-4.34828
chr17	2304096	2304096	1.80917	0.00101551	3.15678
chr1	95286034	95286034	1.21355	0.00101614	-1.86328
chr4	131484812	131484812	2.9465	0.00101653	2.51285
chrX	140843823	140843823	0.568805	0.001017	1.72784
chr7	50861083	50861083	1.18049	0.00101729	1.34247
chr16	188126	188126	0.911405	0.00101827	1.25958
chr16	74925705	74925705	0.703027	0.00101868	1.58007
chr1	119529289	119529289	1.45116	0.00101882	1.65082
chr1	20922277	20922277	1.7246	0.00101916	2.83831
chr20	60457902	60457902	1.48224	0.00102001	2.12738
chr5	179886606	179886606	4.23656	0.00102069	4.80552
chr4	114683541	114683541	1.01215	0.00102206	-3.18912
chr6	116691949	116691949	0.760846	0.00102213	1.37042
chr3	180474960	180474960	1.02237	0.00102236	1.66664
chr11	113346199	113346199	0.531517	0.00102314	1.14613
chr3	52232290	52232290	0.959262	0.00102317	2.16593
chr16	56459615	56459615	1.23932	0.00102347	1.73991
chr1	2889149	2889149	0.44442	0.0010235	1.26201
chr11	8103032	8103032	0.787002	0.00102385	2.16751
chr5	67316443	67316443	0.656552	0.001025	1.2338
chr11	2952397	2952397	0.637344	0.00102505	2.04777
chr1	42083913	42083913	1.60644	0.00102508	-1.83549
chr7	56338589	56338589	0.946399	0.00102563	2.09853
chr12	132676779	132676779	0.703291	0.00102595	1.4545
chr4	186317504	186317504	0.734591	0.00102628	1.1683
chr5	153896918	153896918	5.88261	0.00102635	5.67801
chr20	57384255	57384255	6.42325	0.00102642	-7.96258
chr17	36508858	36508858	0.892145	0.00102741	1.09796
chr7	128386764	128386764	0.487446	0.00102745	1.65091
chr16	85415740	85415740	0.611556	0.00102763	1.08624
chr9	139048745	139048745	0.79519	0.0010279	1.83118
chr21	22519349	22519349	1.06957	0.00102838	1.36923
chr15	65669953	65669953	0.387063	0.00102937	1.43301
chr22	20168029	20168029	0.539114	0.00102968	1.39223
chr22	51159980	51159980	0.836131	0.00102969	1.60499
chr22	50170564	50170564	0.618425	0.00102991	1.23526
chr7	139281604	139281604	1.01424	0.00103049	1.89539
chr14	105938480	105938480	0.414608	0.00103149	1.2693
chr9	93943026	93943026	4.11944	0.00103153	-4.00081
chrX	10124834	10124834	1.51495	0.00103236	2.14803
chr3	129612411	129612411	1.35414	0.00103381	-1.85601
chr11	117075061	117075061	1.45745	0.00103406	3.04066
chr17	17495300	17495300	1.0231	0.00103448	1.76957
chr3	122598111	122598111	3.4257	0.00103477	-3.94762
chr10	131688590	131688590	1.74847	0.00103567	-2.6716
chr5	179160125	179160125	1.62189	0.00103579	-2.63985
chr10	81539199	81539199	3.08528	0.00103724	2.4284
chr12	57618829	57618829	0.998636	0.00103742	1.52287
chr10	127512577	127512577	0.626055	0.00103776	1.28654
chr9	138637612	138637612	1.40361	0.00103841	1.86454
chr11	62078590	62078590	0.77457	0.00103922	1.6801
chr3	138153686	138153686	0.599686	0.00104025	-2.14154
chr15	40361460	40361460	0.854709	0.00104026	1.09589
chr20	44829629	44829629	0.866725	0.00104103	-1.04306
chr1	117113417	117113417	1.22815	0.0010411	1.40578
chr21	46655267	46655267	10.0025	0.00104181	-7.06306
chr19	3456473	3456473	0.701793	0.00104191	1.73152
chr11	68452675	68452675	1.31279	0.00104232	2.40406
chr2	192110218	192110218	0.727302	0.00104286	0.993101
chr16	19896339	19896339	0.930799	0.00104319	1.19436
chr15	89986334	89986334	0.811609	0.00104397	-2.14818
chr20	62008579	62008579	0.903291	0.00104435	1.16299
chr5	166305671	166305671	1.71479	0.00104479	2.67788
chr22	36683201	36683201	0.494833	0.00104527	1.65346
chr9	17072786	17072786	4.81992	0.00104531	-4.33051
chr1	24863102	24863102	4.74955	0.0010454	3.70613
chr7	47789572	47789572	4.74724	0.00104588	6.47259
chr3	11135717	11135717	2.3206	0.00104623	2.73465
chr1	54203452	54203452	2.50852	0.00104631	-1.80697
chr11	63849361	63849361	4.19658	0.00104635	6.74129
chr16	88454852	88454852	2.24958	0.00104638	3.98014
chr8	41733282	41733282	0.803267	0.00104654	1.93115
chr6	387069	387069	6.06702	0.00104682	7.7236
chr4	900961	900961	0.66321	0.00104784	1.88168
chr1	170633843	170633843	0.923805	0.00104925	-1.17143
chr12	85306446	85306446	0.754349	0.00104936	1.56213
chr22	29580912	29580912	2.69025	0.00105016	3.6777
chr1	228289809	228289809	1.50488	0.00105017	-1.70574
chr5	176917533	176917533	1.81464	0.00105032	1.93572
chr21	45627212	45627212	0.684799	0.00105036	-1.30451
chr15	65775350	65775350	0.884786	0.0010509	-1.74702
chr10	106098333	106098333	0.440123	0.00105142	-1.2178
chr10	134062580	134062580	0.637902	0.00105179	1.87538
chr2	211036189	211036189	2.66674	0.0010518	2.09933
chr12	123088173	123088173	0.795615	0.0010524	1.82392
chr8	124252119	124252119	0.480954	0.0010527	1.13322
chr17	5042821	5042821	1.91083	0.00105331	3.36592
chr21	43343227	43343227	0.665648	0.00105343	-1.85235
chr9	128777143	128777143	0.89504	0.00105354	-1.84058
chr14	102018510	102018510	0.641922	0.00105557	1.33694
chr2	97534061	97534061	0.79908	0.00105559	1.53323
chr10	8095628	8095628	0.404762	0.00105603	-0.954159
chr20	60380040	60380040	2.82624	0.00105664	-2.87606
chr16	23859288	23859288	1.15147	0.00105782	3.19005
chr5	53945245	53945245	0.456918	0.00105907	1.47166
chr10	56680127	56680127	0.363729	0.00105925	0.964479
chr1	229761366	229761366	1.02696	0.00105955	1.46875
chr10	104181064	104181064	0.805895	0.00106039	-1.5966
chr3	192635237	192635237	1.30231	0.00106094	1.68887
chr2	242917096	242917096	0.662356	0.00106266	-1.35994
chr5	1702147	1702147	15.5578	0.0010628	9.99726
chr6	169853020	169853020	5.47994	0.00106327	5.14353
chr12	48145234	48145234	1.64516	0.00106354	-2.04645
chr10	129404136	129404136	0.617232	0.00106399	2.0268
chr8	12662147	12662147	1.87738	0.001064	2.87582
chr5	138728933	138728933	0.604305	0.00106551	1.33003
chr22	44578743	44578743	0.536536	0.00106582	1.14175
chr3	150480710	150480710	0.656499	0.00106638	1.01315
chr10	49899486	49899486	1.92557	0.00106694	-4.30516
chr19	1160510	1160510	0.903773	0.00106726	1.99072
chr13	53776262	53776262	1.44075	0.00106876	-2.00825
chr13	114506015	114506015	0.688745	0.00107027	1.85075
chr10	128595034	128595034	1.60099	0.00107142	1.92819
chr19	16999937	16999937	1.21899	0.00107253	-1.36899
chr7	129442981	129442981	0.893711	0.00107259	-1.50647
chr4	48138359	48138359	1.23476	0.00107294	-1.95527
chr2	54010119	54010119	1.75798	0.00107316	2.7304
chr17	30264345	30264345	0.589001	0.00107338	-1.52128
chr6	15501295	15501295	1.69452	0.00107453	3.3361
chr20	55746130	55746130	0.660914	0.00107479	-1.90458
chr1	38260381	38260381	0.827937	0.00107569	-1.21068
chr2	121103852	121103852	0.506854	0.00107574	1.16976
chr7	155596027	155596027	0.894436	0.00107617	1.15957
chr1	90570959	90570959	0.601251	0.00107679	1.68704
chr20	3654534	3654534	0.534257	0.00107778	1.13516
chr12	57593178	57593178	2.85306	0.001078	-3.08414
chr2	37997679	37997679	1.26432	0.00107842	1.70139
chr2	56150905	56150905	0.419308	0.00107862	-1.01057
chr11	124716339	124716339	0.876828	0.00107869	-1.57457
chr5	105499200	105499200	1.14291	0.00107883	2.25541
chr11	68790587	68790587	4.76922	0.00107978	5.66002
chr22	45020151	45020151	0.69722	0.00107992	1.56094
chr13	42622767	42622767	0.757732	0.00108011	0.989928
chr4	3826314	3826314	1.76737	0.00108072	1.84004
chr17	46620774	46620774	0.492433	0.0010809	1.05833
chr9	139315017	139315017	0.535313	0.00108098	-1.59835
chr4	8442458	8442458	1.35361	0.00108106	2.51545
chr14	107090804	107090804	0.898815	0.00108174	1.22869
chr4	108641210	108641210	0.765171	0.00108267	-1.52126
chr19	56618068	56618068	0.488068	0.00108302	-1.19055
chr2	45163092	45163092	3.4441	0.00108315	2.82945
chr11	4767828	4767828	0.45721	0.00108328	-1.68597
chr22	24145540	24145540	0.818097	0.0010843	2.14524
chr13	50571521	50571521	1.0418	0.00108465	-1.83979
chr2	46926221	46926221	0.466406	0.0010848	1.39744
chr11	849565	849565	0.524909	0.00108515	-1.02367
chr18	76189989	76189989	0.861735	0.00108536	2.04338
chr17	53498647	53498647	0.619773	0.00108561	-1.16074
chr11	69924905	69924905	0.832726	0.00108574	1.27464
chr12	133226030	133226030	1.20331	0.00108598	1.67701
chr20	31350348	31350348	2.08119	0.00108633	2.86406
chr19	2761861	2761861	0.765935	0.00108664	1.9648
chr9	136352909	136352909	1.88845	0.00108668	3.30546
chr7	42951816	42951816	1.21918	0.001087	1.97262
chr6	33160268	33160268	0.698793	0.00108788	1.94153
chr6	150263468	150263468	1.05013	0.00108893	1.33052
chr18	76828668	76828668	1.34857	0.00108909	1.79733
[truncated: 120,665 more rows]

## Sheet: S5 - CpG DMR
Table 5: Differentially methylated CpG regions
chr	start	end	value	area	cluster	indexStart	indexEnd	L	clusterL	p.value	fwer	p.valueArea	fwerArea
chr10	134333951	134334098	-0.212821	1.70257	7856	70411	70418	8	8	0.020363	0.091	0.121735	0.361
chr10	105376624	105376760	-0.25985	1.81895	5667	51350	51356	7	7	0.0312085	0.12	0.0905268	0.29
chr10	85976603	85976870	-0.252342	1.51405	4476	37608	37613	6	6	0.0845507	0.287	0.197211	0.496
chr10	131194417	131194523	0.27117	1.35585	7223	65342	65346	5	5	0.177069	0.472	0.305002	0.633
chr10	101296028	101296055	-0.248809	0.995236	5183	45306	45309	4	10	0.279548	0.6	0.737937	0.896
chr11	134815015	134815086	0.266808	1.33404	8623	85339	85343	5	5	0.205436	0.597	0.36776	0.779
chr11	45931086	45931481	-0.266708	1.33354	2824	30104	30108	5	10	0.205623	0.598	0.368322	0.779
chr11	1054079	1054178	-0.187837	0.939186	366	6236	6240	5	12	0.748079	0.936	0.825867	0.947
chr11	10673607	10673625	-0.191197	0.57359	1566	18392	18394	3	11	0.808435	0.948	0.980319	0.97
chr11	1293798	1293798	-0.190178	0.190178	468	7351	7351	1	20	0.82493	0.949	0.997938	0.97
chr11	67274847	67274950	-0.182011	0.910055	4745	52213	52217	5	86	0.826429	0.954	0.878163	0.957
chr12	113907020	113907128	-0.215829	1.72663	5078	48570	48577	8	8	0.010075	0.045	0.0936763	0.309
chr12	133346999	133347057	0.302858	1.81715	7498	71143	71148	6	6	0.0310825	0.115	0.0705252	0.25
chr12	95397411	95397480	-0.185011	1.11006	4053	39038	39043	6	6	0.290675	0.658	0.580707	0.869
chr13	110436653	110436721	0.181649	1.27154	2967	27283	27289	7	259	0.187177	0.344	0.331756	0.461
chr14	100047859	100047937	-0.226285	1.35771	3661	34045	34050	6	6	0.083649	0.216	0.247475	0.477
chr14	104348166	104348267	-0.206073	1.23644	4437	42775	42780	6	10	0.12279	0.303	0.350379	0.579
chr14	100205578	100205651	-0.191477	0.957386	3697	34582	34586	5	5	0.765467	0.823	0.807765	0.835
chr15	34517750	34517834	-0.157233	0.786167	809	6730	6734	5	5	0.75604	0.845	0.795302	0.854
chr15	77835537	77835619	-0.153649	0.614598	3374	32401	32404	4	14	0.894966	0.879	0.912081	0.88
chr16	70697812	70697933	-0.225261	1.57682	5902	61701	61707	7	29	0.107229	0.334	0.264777	0.618
chr16	75148354	75148417	-0.284522	1.42261	6250	64191	64195	5	29	0.19644	0.524	0.39376	0.754
chr16	88825672	88825810	-0.231897	1.39138	8225	80447	80452	6	6	0.222808	0.545	0.419029	0.769
chr17	55483652	55483829	-0.267218	1.60331	5809	59893	59898	6	6	0.0886431	0.288	0.212568	0.562
chr17	1515705	1515838	-0.201894	1.41326	409	4169	4175	7	7	0.175004	0.528	0.351764	0.729
chr17	79051893	79051992	0.219116	1.09558	8778	88671	88675	5	25	0.485694	0.822	0.66772	0.885
chr17	406225	406263	-0.205086	0.820345	88	826	829	4	18	0.772863	0.922	0.912761	0.951
chr19	390945	391086	-0.198442	1.3891	45	602	608	7	7	0.0963424	0.41	0.257899	0.662
chr19	29218082	29218131	0.217364	1.30418	6003	68029	68034	6	46	0.176965	0.572	0.333385	0.734
chr19	18455455	18455501	0.185614	0.742454	5237	61469	61472	4	7	0.884825	0.952	0.931984	0.954
chr1	9903032	9903333	-0.220993	1.98894	2499	27378	27386	9	9	0.00705053	0.065	0.0404871	0.253
chr1	2539239	2539403	-0.248776	1.49266	895	12962	12967	6	6	0.0819357	0.419	0.178507	0.644
chr1	14113172	14113234	0.247167	1.483	3052	32259	32264	6	6	0.0843927	0.429	0.184275	0.655
chr1	2023475	2023534	-0.258078	1.29039	600	9623	9627	5	22	0.190792	0.687	0.335541	0.835
chr1	8968659	8968723	-0.208354	1.25012	2292	25625	25630	6	6	0.189937	0.704	0.375708	0.865
chr1	1006744	1006925	0.227373	0.909494	122	2528	2531	4	68	0.397393	0.892	0.851618	0.987
chr1	9099281	9099325	0.206372	1.03186	2312	25701	25705	5	64	0.512766	0.937	0.653563	0.963
chr1	150949829	150949895	0.202523	1.01262	9644	97225	97229	5	5	0.547591	0.948	0.67824	0.972
chr1	39025209	39025244	-0.199842	0.99921	6003	61200	61204	5	9	0.574725	0.959	0.696079	0.974
chr1	10786370	10786552	-0.187056	0.935279	2637	28714	28718	5	9	0.733789	0.981	0.809422	0.982
chr20	61869856	61869965	-0.237123	1.18562	4903	46075	46079	5	10	0.409685	0.653	0.562983	0.76
chr20	61928955	61929063	0.213076	1.06538	4941	46562	46566	5	10	0.638443	0.806	0.726084	0.841
chr22	50174227	50174297	0.258103	1.29051	5007	44225	44229	5	5	0.489139	0.532	0.668946	0.654
chr2	3457009	3457144	0.21633	1.51431	461	3212	3218	7	7	0.104391	0.456	0.299858	0.76
chr2	8275330	8275399	-0.229862	1.37917	687	4932	4937	6	6	0.226771	0.658	0.411615	0.846
chr2	197379889	197379993	-0.209396	1.04698	8511	79504	79508	5	8	0.65085	0.923	0.759207	0.951
chr2	9914615	9914708	-0.207378	1.03689	843	6341	6345	5	5	0.673513	0.928	0.772946	0.953
chr3	128712287	128712348	0.212133	1.06066	5113	45576	45580	5	49	0.282155	0.755	0.434917	0.892
chr3	350661	350705	0.206253	1.03126	10	155	159	5	14	0.307841	0.781	0.463693	0.905
chr3	184209342	184209453	0.152	0.759999	6929	63609	63613	5	13	0.74662	0.974	0.823484	0.977
chr4	8310929	8311069	-0.195473	1.36831	1845	19671	19677	7	7	0.10827	0.324	0.364527	0.703
chr4	142537431	142537667	-0.292562	1.46281	5470	50349	50353	5	10	0.150707	0.424	0.299238	0.645
chr4	3599148	3599306	-0.242353	1.21176	986	12617	12621	5	9	0.328074	0.677	0.516322	0.815
chr5	175044584	175044788	-0.181134	0.90567	6537	59049	59053	5	8	0.710761	0.922	0.792735	0.936
chr6	27173548	27173640	0.189618	1.13771	1531	15122	15127	6	6	0.128177	0.433	0.277862	0.681
chr6	107954918	107955229	0.145648	0.87389	4817	44777	44782	6	89	0.341082	0.765	0.572453	0.907
chr6	27280407	27280482	0.148695	0.743476	1554	15269	15273	5	14	0.597436	0.895	0.725179	0.947
chr7	402563	402579	0.222846	0.668539	139	1441	1443	3	7	0.538895	0.836	0.966161	0.954
chr8	145508622	145508735	-0.260169	1.56101	6908	62546	62551	6	10	0.0913371	0.295	0.195386	0.5
chr8	145111192	145111308	-0.218888	1.09444	6859	61709	61713	5	17	0.384416	0.705	0.595574	0.84
chr8	2004050	2004058	0.225355	0.676066	386	3504	3506	3	6	0.401836	0.716	0.923964	0.933
chr8	28049298	28049370	-0.206322	1.03161	1929	16985	16989	5	5	0.48564	0.778	0.662429	0.863
chr8	142639374	142639610	-0.202063	1.01032	5986	52498	52502	5	10	0.525659	0.802	0.68338	0.871
chr8	141057225	141057453	-0.194275	0.971377	5665	49882	49886	5	12	0.604991	0.854	0.725753	0.894
chr9	138717385	138717467	0.243853	1.70697	6711	62678	62684	7	7	0.0457273	0.167	0.125802	0.341
chr9	98221221	98221428	-0.232684	1.62878	2785	24990	24996	7	7	0.0591765	0.213	0.15808	0.412
chr9	139434609	139434806	-0.228826	1.60178	7044	66680	66686	7	7	0.0637285	0.228	0.169667	0.431
chr9	135407150	135407326	-0.193127	1.35189	5661	53502	53508	7	7	0.143803	0.435	0.35837	0.674
chr9	134455516	134455632	-0.258141	1.2907	5507	52312	52316	5	5	0.207325	0.49	0.415684	0.719
chr9	134210099	134210277	-0.20285	1.01425	5467	51764	51768	5	10	0.605835	0.837	0.723153	0.872
chrX	99662504	99662567	0.198021	0.990107	2723	20644	20648	5	8	0.331162	0.246	0.48317	0.315
chrX	134186016	134186027	0.201599	0.604797	3649	28123	28125	3	23	0.520087	0.349	0.841477	0.487

## Sheet: S6 - CpH DMR
Table 6: Differentially methylated CpH regions
chr	start	end	value	area	cluster	indexStart	indexEnd	L	clusterL	p.value	fwer	p.valueArea	fwerArea
chr10	135164568	135164588	0.0937368	0.28121	8400	297450	297452	3	48	0.115767	0.347	0.464761	0.812
chr12	57970112	57970144	-0.0507689	0.304613	3206	114038	114043	6	19	0.0766716	0.21	0.370282	0.663
chr12	99525611	99525616	-0.0703319	0.351659	4272	148683	148687	5	30	0.164636	0.405	0.232095	0.498
chr12	54346787	54346806	0.0523392	0.209357	2785	98697	98700	4	86	0.616939	0.838	0.800892	0.902
chr13	30087979	30087990	0.0651238	0.325619	774	27620	27624	5	32	0.25978	0.324	0.331907	0.375
chr14	93689936	93689942	0.0515833	0.257917	3222	109553	109557	5	65	0.634421	0.792	0.721035	0.822
chr14	65697028	65697040	-0.0566664	0.169999	1730	59989	59991	3	23	0.676415	0.803	0.893513	0.871
chr15	68777234	68777255	0.0498878	0.249439	2708	91653	91657	5	31	0.245204	0.376	0.367805	0.501
chr15	53097054	53097092	0.041263	0.206315	1812	61124	61128	5	25	0.521759	0.626	0.59008	0.65
chr17	8643905	8643929	0.0621654	0.248662	1708	70847	70850	4	50	0.239975	0.616	0.532145	0.854
chr18	75380966	75380969	0.0620425	0.186128	3054	102686	102688	3	27	0.45261	0.429	0.805632	0.617
chr1	119550720	119550742	-0.0468574	0.328002	9347	369107	369113	7	111	0.0464789	0.27	0.192958	0.65
chr1	107682703	107682710	0.0466044	0.233022	8735	346195	346199	5	79	0.453521	0.87	0.560563	0.9
chr1	39185796	39185818	0.0467313	0.186925	6068	254178	254181	4	17	0.561972	0.92	0.747887	0.94
chr20	42295540	42295547	-0.0463752	0.231876	2596	93662	93666	5	172	0.433333	0.642	0.524542	0.702
chr21	18497639	18497663	-0.0694607	0.416764	241	6965	6970	6	6	0.0864662	0.088	0.178571	0.174
chr21	48068568	48068584	0.0534691	0.160407	2730	104952	104954	3	22	0.820489	0.562	0.920113	0.597
chr2	114309448	114309466	0.0713602	0.285441	5878	203755	203758	4	16	0.223102	0.688	0.457835	0.885
chr2	205577202	205577212	0.0621738	0.310869	9032	310190	310194	5	11	0.294023	0.785	0.359612	0.823
chr2	46579104	46579113	0.0600777	0.300388	2944	103140	103144	5	23	0.32811	0.814	0.3958	0.851
chr2	45237434	45237440	0.0577263	0.230905	2883	100712	100715	4	104	0.456543	0.885	0.662682	0.946
chr2	128644061	128644067	0.0555242	0.222097	6639	229468	229471	4	41	0.515832	0.909	0.691115	0.949
chr2	46504649	46504649	-0.0543876	0.0543876	2936	102692	102692	1	24	0.83958	0.972	0.991115	0.981
chr3	46922903	46922962	-0.0684135	0.342067	2033	66800	66804	5	402	0.210468	0.514	0.270601	0.603
chr3	12910480	12910489	-0.0621977	0.310988	590	18038	18042	5	84	0.280067	0.614	0.347439	0.679
chr3	10087880	10087890	-0.0593269	0.296634	348	10822	10826	5	12	0.324053	0.658	0.39588	0.715
chr3	9904363	9904367	0.0527893	0.211157	318	9765	9768	4	53	0.584076	0.811	0.754176	0.877
chr3	141379131	141379133	0.0554902	0.166471	5797	194706	194708	3	32	0.662027	0.84	0.897829	0.912
chr4	81122702	81122714	-0.0808411	0.565888	4081	152427	152433	7	24	0.0241783	0.059	0.0608236	0.137
chr4	178231100	178231118	0.0604476	0.24179	6487	223400	223403	4	21	0.503211	0.703	0.78504	0.837
chr4	6497134	6497146	-0.0528679	0.26434	1386	66760	66764	5	30	0.668682	0.801	0.750661	0.823
chr5	179333914	179333921	-0.0597877	0.358726	7419	255490	255495	6	61	0.042132	0.143	0.145939	0.389
chr5	3023870	3023886	0.0819258	0.327703	827	38852	38855	4	24	0.0695431	0.234	0.209645	0.514
chr5	55117578	55117595	-0.0503562	0.251781	2395	83941	83945	5	89	0.373858	0.722	0.484264	0.793
chr5	2705582	2705585	-0.0472662	0.0945324	777	36559	36560	2	30	0.851523	0.92	0.96269	0.939
chr6	168684608	168684722	-0.0578692	0.578692	7441	246458	246467	10	30	0.00136426	0.005	0.0125512	0.044
chr6	149617020	149617041	-0.0792117	0.396058	6119	202585	202589	5	9	0.0556617	0.182	0.108049	0.303
chr6	33244824	33244835	-0.0627854	0.313927	2251	76135	76139	5	134	0.162619	0.417	0.275034	0.579
chr6	160300921	160300942	0.0616542	0.308271	6788	225052	225056	5	12	0.177899	0.451	0.295771	0.606
chr6	168559353	168559398	0.0505981	0.252991	7422	245709	245713	5	16	0.38854	0.709	0.527967	0.804
chr6	117584599	117584605	0.0582531	0.174759	5261	174646	174648	3	30	0.445293	0.747	0.789632	0.899
chr7	30973268	30973278	-0.0870987	0.696789	2752	118031	118038	8	28	0.0111732	0.04	0.0893855	0.29
chr7	477708	477732	-0.0537709	0.322625	179	8496	8501	6	94	0.145251	0.39	0.519553	0.84
chr7	100435129	100435145	0.0596564	0.298282	6064	223914	223918	5	28	0.488827	0.82	0.592179	0.87
chr8	42911775	42911784	0.0502071	0.251035	2723	94425	94429	5	24	0.478903	0.756	0.62387	0.808
chr8	68877189	68877194	0.0494832	0.14845	3659	124180	124182	3	20	0.922544	0.896	0.934901	0.897
chr9	100103116	100103122	-0.0614561	0.245824	2976	96334	96337	4	11	0.182724	0.424	0.46119	0.717
chr9	132948075	132948079	-0.0492694	0.246347	5248	180712	180716	5	53	0.370583	0.662	0.457264	0.715
chr9	124981303	124981309	0.0469058	0.234529	4049	132808	132812	5	121	0.452431	0.741	0.549079	0.783
chrX	99662533	99662540	-0.0572787	0.286393	2795	78075	78079	5	44	0.191682	0.098	0.216998	0.11
